# Supplementary material for: Comparative genomic and transcriptome analyses of pathotypes of Xanthomonas citri subsp. citri provide insights into mechanisms of bacterial virulence and host range
Source: BMC Genomics. 2013 Aug 14;14:551. doi: 10.1186/1471-2164-14-551 (PMC3751643; doi:10.1186/1471-2164-14-551)
Supplement: Additional file 9 — Differentially expressed genes of X. citri subsp. citri str. 306 (A) in XVM2 medium as compared to NB. [file 1471-2164-14-551-S9.xlsx]

## Sheet: Sheet1
Additional file 9. Differentially expressed genes of X. citri subsp. citri str. 306 (A) in XVM2 medium as compared to NB
Note: cut-off value: │log2 fold change│> 1.585 (│fold change│ > 3), FDR < 0.05.
Locus tag	Gene Name	Product	Log2 Fold Change AXVM/ANB
Overexpressed Genes
XACa0031	XACa0031	transposase	91.4245
XAC3181	lysA	diaminopimelate decarboxylase	53.7352
XAC2259	XAC2259	hypothetical protein	48.4732
XACb0072	XACb0072	resolvase	13.9734
XAC0402	hrcR	type III secretion system protein	11.178
XAC1673	XAC1673	hypothetical protein	9.02518
XAC3177	XAC3177	hypothetical protein	8.9639
XAC3226	XAC3226	Tn5044 transposase	8.58304
XAC2249	XAC2249	hypothetical protein	7.1045
XAC3180	iucA	iron transporter	7.06457
XAC0403	hrcQ	HrcQ protein	6.54001
XAC3548	xadA	hypothetical protein	5.87134
XAC3690	XAC3690	hypothetical protein	4.97458
XAC4256	cirA	TonB-dependent receptor	4.96458
XACb0026	XACb0026	hypothetical protein	4.96159
XAC2653	S	phage-related tail protein	4.80349
XAC3489	fyuA	TonB-dependent receptor	4.73416
XAC2280	XAC2280	hypothetical protein	4.7135
XAC0406	hrcU	type III secretion system protein HrcU	4.52051
XAC0416	hpa1	Hpa1 protein	4.03569
XAC0825	XAC0825	hypothetical protein	4.00938
XAC2172	XAC2172	NADH dehydrogenase	3.63455
XAC4338	XAC4338	hypothetical protein	3.55486
XAC4007	XAC4007	hypothetical protein	3.41738
XAC0753	XAC0753	hypothetical protein	3.36473
XAC0398	hrpD6	HrpD6 protein	3.3525
XAC1009	XAC1009	hypothetical protein	3.21572
XAC4157	fldW	4-oxalomesaconate hydratase	3.14071
XAC0823	phuR	outer membrane hemin receptor	3.05167
XAC3680	XAC3680	hypothetical protein	3.04166
XAC3490	XAC3490	amylosucrase or alpha amylase	3.01043
XAC0758	kdpC	potassium-transporting ATPase subunit C	2.93317
XAC0754	XAC0754	hypothetical protein	2.9166
XAC0337	kdgT	2-keto-3-deoxygluconate permease	2.84902
XAC0257	aceA	isocitrate lyase	2.84266
XAC0400	hpaA	HpaA protein	2.73811
XAC0255	rbcR	transcriptional regulator	2.71098
XAC0338	XAC0338	hypothetical protein	2.70369
XAC1766	dgoA	2-dehydro-3-deoxy-6-phosphogalactonate aldolase	2.67215
XAC2219	XAC2219	hypothetical protein	2.63901
XAC0822	XAC0822	hypothetical protein	2.59976
XAC2982	qxtB	quinol oxidase subunit II	2.49535
XAC0328	smeB	multidrug efflux transporter	2.4573
XAC1681	XAC1681	hypothetical protein	2.45102
XAC1576	pstC	ABC transporter phosphate permease	2.43023
XAC3777	XAC3777	hypothetical protein	2.41088
XAC2983	XAC2983	quinol oxidase subunit I	2.39393
XAC1792	phoX	alkaline phosphatase	2.37667
XACa0009	XACa0009	ISxac3 transposase	2.33169
XAC3843	XAC3843	hypothetical protein	2.32754
XAC3757	XAC3757	hypothetical protein	2.3195
XAC4303	slyA	cryptic hemolysin transcriptional regulator	2.31216
XAC2267	XAC2267	hypothetical protein	2.2741
XAC4356	XAC4356	hypothetical protein	2.26803
XAC3453	ilvM	acetolactate synthase isozyme II small subunit	2.26395
XAC2853	XAC2853	cysteine protease	2.26308
XAC0757	kdpB	potassium-transporting ATPase subunit B	2.25768
XAC4194	XAC4194	hypothetical protein	2.22662
XAC0334	sflA	NADH-dependent FMN reductase	2.21798
XAC1682	rpoE	RNA polymerase sigma-E factor	2.21027
XAC1575	pstA	ABC transporter phosphate permease	2.19717
XAC4252	xynB	xylanase	2.18569
XAC4225	xylA	xylose isomerase	2.17761
XAC2838	XAC2838	LysR family transcriptional regulator	2.17598
XAC3204	XAC3204	hypothetical protein	2.17008
XAC1579	oprO	polyphosphate-selective porin O	2.16459
XAC0545	aroG	phospho-2-dehydro-3-deoxyheptonate aldolase	2.14468
XAC0693	fecA	TonB-dependent receptor	2.13628
XAC4306	nodT	outer membrane efflux protein	2.0814
XAC0399	hrpD5	HrpD5 protein	2.08028
XAC0310	vanB	vanillate O-demethylase	2.06762
XAC0364	gctA	glutaconate CoA transferase subunit A	2.06509
XAC1873	XAC1873	hypothetical protein	2.0616
XAC2844	mexA	multidrug resistance protein	2.05679
XAC1197	XAC1197	hypothetical protein	2.03896
XAC3497	XAC3497	hypothetical protein	2.03507
XAC0256	mls	malate synthase	2.01474
XAC0756	kdpA	potassium-transporting ATPase subunit A	2.01029
XAC2202	hlyB	hemolysin secretion protein B	1.99605
XAC4254	xynB	xylanase	1.98679
XAC3498	fhuE	ferric iron uptake outer membrane protein	1.98267
XAC2364	eutP	ethanolamin permease	1.98158
XAC0899	XAC0899	hypothetical protein	1.97089
XAC0335	XAC0335	hypothetical protein	1.96965
XAC2218	XAC2218	hypothetical protein	1.9501
XACa0030	XACa0030	transposase	1.94287
XAC4064	ftrA	transcriptional activator FtrA	1.94258
XAC2163	XAC2163	hypothetical protein	1.90839
XAC0162	dctP	C4-dicarboxylate transport system	1.90779
XAC2143	XAC2143	hypothetical protein	1.90658
XAC1577	pstS	phosphate ABC transporter substrate-binding protein	1.89634
XAC0336	metE	5-methyltetrahydropteroyltriglutamate-- homocysteine S-methyltransferase	1.89464
XAC0537	XAC0537	hypothetical protein	1.8928
XAC2164	XAC2164	hypothetical protein	1.88634
XAC4155	fldZ	hypothetical protein	1.88375
XAC0737	XAC0737	transcriptional regulator	1.87854
XAC2515	XAC2515	AsnC family transcriptional regulator	1.8782
XAC2949	XAC2949	calcium-binding protein	1.87548
XAC1679	ccmC	cytochrome C-type biogenesis protein	1.86557
XAC2245	XAC2245	hypothetical protein	1.86206
XAC3338	XAC3338	hypothetical protein	1.85772
XAC4253	XAC4253	hypothetical protein	1.84145
XAC3459	XAC3459	LysR family transcriptional regulator	1.84117
XAC3692	XAC3692	hypothetical protein	1.83652
XAC0413	hrpB7	HrpB7 protein	1.82778
XAC0560	mdcA	malonate decarboxylase subunit alpha	1.82585
XAC4368	fecA	TonB-dependent receptor	1.82407
XAC1790	XAC1790	hypothetical protein	1.82018
XAC2786	XAC2786	hypothetical protein	1.81722
XAC1765	dgoA	galactonate dehydratase	1.80311
XAC1433	asnB	asparagine synthetase B	1.8027
XAC0037	XAC0037	penicillin acylase	1.79651
XAC2399	htpX	heat shock protein HtpX	1.78788
XAC1136	prpR	propionate catabolism regulatory protein	1.78458
XAC2774	XAC2774	TonB-like protein	1.78054
XAC0311	vanA	vanillate O-demethylase oxygenase	1.77485
XAC3769	nucA	endonuclease	1.77462
XAC3222	XAC3222	hypothetical protein	1.76141
XAC3737	XAC3737	hypothetical protein	1.75759
XAC2274	XAC2274	hypothetical protein	1.75053
XAC2113	XAC2113	hypothetical protein	1.74778
XAC0543	XAC0543	hypothetical protein	1.74773
XAC0916	XAC0916	hydrolase	1.74308
XAC1574	pstB	phosphate transporter ATP-binding protein	1.74302
XAC1023	fecA	TonB-dependent receptor	1.74277
XAC3085	XAC3085	hypothetical protein	1.74195
XAC2248	XAC2248	hypothetical protein	1.73025
XAC3552	XAC3552	hypothetical protein	1.72809
XAC4305	fusE	fusaric acid resistance protein	1.72185
XAC0396	hpaB	HpaB protein	1.72083
XAC4062	fhuA	TonB-dependent receptor	1.71055
XAC3488	suc1	sugar transporter	1.70804
XAC2285	orf84	hypothetical protein	1.70526
XAC3053	XAC3053	hypothetical protein	1.70086
XAC4350	XAC4350	transcriptional regulator	1.69981
XAC0297	XAC0297	hypothetical protein	1.69414
XAC3954	XAC3954	hypothetical protein	1.6913
XAC1927	aslB	Fe-S oxidoreductase	1.68552
XAC4192	XAC4192	hypothetical protein	1.68446
XAC3176	fecA	citrate-dependent iron transporter	1.6824
XAC0074	cirA	TonB-dependent receptor	1.67996
XAC4227	aguA	alpha-glucuronidase	1.67324
XAC0363	vanA	vanillate O-demethylase oxygenase	1.67262
XAC1196	lexA	LexA repressor	1.67206
XAC1770	celA	cellulase	1.66987
XAC2763	XAC2763	extracellular protease	1.66848
XAC1702	XAC1702	Mg-protoporphyrin IX monomethyl ester oxidative cyclase	1.6661
XAC2626	fimT	fimbrial biogenesis protein	1.66155
XAC3984	XAC3984	hypothetical protein	1.65863
XAC0492	XAC0492	bacterioferritin-associated ferredoxin	1.65652
XAC2243	orf8	plasmid-like protein	1.65495
XAC0202	XAC0202	hypothetical protein	1.65319
XAC2746	XAC2746	metallopeptidase	1.65123
XAC0414	hrcT	HrcT protein	1.64521
XAC2212	topB	DNA topoisomerase III	1.63848
XAC1820	thrA	bifunctional aspartokinase I/homoserine dehydrogenase I	1.63626
XAC1680	XAC1680	serine protease	1.63623
XAC3747	ybdR	Zn-dependent alcohol dehydrogenase	1.63021
XAC0878	pcaH	protocatechuate 4,5-dioxygenase subunit beta	1.62618
XAC1651	XAC1651	TonB-like protein	1.62594
XAC1181	XAC1181	hypothetical protein	1.61472
XAC2843	mexB	multidrug efflux transporter	1.61429
XAC3866	XAC3866	hypothetical protein	1.61072
XAC4138	XAC4138	transposase	1.60874
XAC1685	XAC1685	cytochrome C	1.60852
XAC0612	engXCA	cellulase	1.60751
XAC2561	blc	outer membrane lipoprotein Blc	1.60504
XAC1161	XAC1161	hypothetical protein	1.59779
XAC0163	dctQ	C4-dicarboxylate membrane transport protein	1.59682
XAC1789	XAC1789	hypothetical protein	1.58955
XAC1578	phoX	phosphate-binding protein	1.58911
XAC0917	XAC0917	transcriptional regulator	1.58868
XAC1160	XAC1160	oxidoreductase	1.58765
Underexpressed Genes
XAC3178	XAC3178	hypothetical protein	-16.8867
XAC4255	exuT	hexuranate transporter	-7.19228
XAC0116	XAC0116	hypothetical protein	-6.97393
XAC1814	fhaC	outer membrane hemolysin activator protein	-6.09705
XAC2548	XAC2548	oxidoreductase	-5.98275
XAC0824	XAC0824	hypothetical protein	-5.53162
XACb0051	ISxac2	ISxac2 transposase	-5.41938
XAC3754	XAC3754	hypothetical protein	-5.14623
XAC2549	XAC2549	D-amino acid oxidase	-3.59995
XAC3520	XAC3520	hypothetical protein	-2.89613
XAC2539	XAC2539	hypothetical protein	-2.87797
XAC0516	XAC0516	hypothetical protein	-2.73807
XAC2546	XAC2546	ketoglutarate semialdehyde dehydrogenase	-2.67873
XAC2868	vieA	response regulator	-2.63081
XAC3179	yceE	transporter	-2.61928
XAC0350	XAC0350	hypothetical protein	-2.57025
XAC2541	XAC2541	peptidase	-2.48396
XAC2540	XAC2540	hypothetical protein	-2.48294
XAC2550	XAC2550	hypothetical protein	-2.47377
XAC2545	pepQ	proline dipeptidase	-2.4357
XAC2531	btuB	TonB-dependent receptor	-2.39804
XAC3753	XAC3753	hypothetical protein	-2.33515
XAC2547	dapA	dihydrodipicolinate synthetase	-2.32733
XAC0614	XAC0614	diguanylate cyclase	-2.31995
XAC1314	paaF	enoyl-CoA hydratase	-2.27314
XAC2543	XAC2543	hypothetical protein	-2.22725
XAC1901	XAC1901	hypothetical protein	-2.21233
XAC1695	XAC1695	hypothetical protein	-2.20365
XAC2544	XAC2544	hypothetical protein	-2.1965
XAC0518	XAC0518	hypothetical protein	-2.19231
XAC1803	XAC1803	hypothetical protein	-2.17968
XAC3635	XAC3635	hypothetical protein	-2.16279
XAC1900	tsr	chemotaxis protein	-2.16267
XAC3294	XAC3294	hypothetical protein	-2.11559
XAC0749	ribA	3,4-dihydroxy-2-butanone 4-phosphate synthase	-2.11017
XAC0853	XAC0853	hypothetical protein	-2.08606
XAC2535	btuB	TonB-dependent receptor	-2.07504
XAC1130	trpE	hypothetical protein	-2.06569
XAC1899	tsr	chemotaxis protein	-2.04754
XAC0520	XAC0520	acyltransferase	-2.04373
XAC2542	yveA	amino acid permease	-2.04111
XAC1897	tsr	chemotaxis protein	-2.02298
XAC1313	fadE9	acyl-CoA dehydrogenase	-2.01528
XAC4134	XAC4134	hypothetical protein	-1.99664
XAC3330	cysJ	NADPH-sulfite reductase flavoprotein subunit	-1.98663
XAC1940	XAC1940	diguanylate cyclase	-1.98375
XAC1935	flhF	flagellar biosynthesis regulator FlhF	-1.96685
XAC1936	flhA	flagellar biosynthesis protein FlhA	-1.92845
XAC2144	XAC2144	serine protease	-1.91214
XAC0747	XAC0747	hypothetical protein	-1.90486
XAC1315	XAC1315	enoyl-CoA hydratase	-1.90306
XAC3662	XAC3662	hypothetical protein	-1.89568
XAC1890	cheR	chemotaxis protein methyltransferase	-1.89567
XAC0748	ribE	riboflavin synthase subunit alpha	-1.8953
XAC2375	XAC2375	hypothetical protein	-1.89426
XAC1937	flhB	flagellar biosynthesis protein FlhB	-1.89018
XAC2866	mcp	chemotaxis protein	-1.8886
XAC1941	fliR	flagellar biosynthetic protein	-1.87915
XAC0471	XAC0471	hypothetical protein	-1.87106
XAC3444	btuB	TonB-dependent receptor	-1.8516
XAC2156	XAC2156	hypothetical protein	-1.85092
XAC0107	XAC0107	hypothetical protein	-1.85089
XAC1946	fliN	flagellar protein	-1.83888
XAC1985	flgC	flagellar basal body rod protein FlgC	-1.8345
XAC1003	XAC1003	hypothetical protein	-1.83364
XAC3120	glk	glucokinase	-1.83127
XAC1891	tsr	chemotaxis protein	-1.83061
XAC1312	mmsA	methylmalonate-semialdehyde dehydrogenase	-1.80929
XAC4012	XAC4012	hypothetical protein	-1.8087
XAC1948	fliL	flagellar protein	-1.80281
XAC1942	fliQ	flagellar biosynthesis	-1.80253
XAC1988	flgA	flagellar basal body P-ring biosynthesis protein FlgA	-1.77664
XAC0263	accC	biotin carboxylase	-1.76003
XAC3317	XAC3317	acetyltransferase	-1.75774
XAC0860	oppD	ABC transporter ATP-binding protein	-1.75637
XAC4011	XAC4011	hypothetical protein	-1.74651
XAC2447	cheW	chemotaxis protein	-1.73106
XAC1979	flgI	flagellar basal body P-ring biosynthesis protein FlgA	-1.72965
XAC1896	tsr	chemotaxis protein	-1.72589
XAC2619	virB10	VirB10 protein	-1.72407
XAC1993	XAC1993	hypothetical protein	-1.72015
XAC3072	fucA1	alpha-L-fucosidase	-1.71865
XAC1816	XAC1816	hemagglutinin/hemolysin-like protein	-1.71858
XAC4048	iroN	TonB-dependent receptor	-1.69897
XAC1980	flgH	flagellar basal body L-ring protein	-1.69445
XAC3121	fepA	TonB-dependent receptor	-1.68566
XAC4149	XAC4149	hypothetical protein	-1.68429
XAC2865	cheA	chemotaxis histidine protein kinase	-1.68201
XAC0205	glnB	nitrogen regulatory protein P-II	-1.67795
XAC0265	acdA	acyl-CoA dehydrogenase	-1.66276
XAC2617	virB1	VirB1 protein	-1.66159
XAC1955	fliE	flagellar protein	-1.65888
XAC1396	XAC1396	hypothetical protein	-1.65494
XAC2379	XAC2379	hypothetical protein	-1.6542
XAC0611	tsr	chemotaxis protein	-1.64995
XAC1930	cheA	chemotaxis protein	-1.64889
XAC2065	acrD	transporter	-1.64627
XAC1815	fhaB	filamentous hemagglutinin	-1.64612
XAC2534	XAC2534	hypothetical protein	-1.6438
XAC1497	XAC1497	hypothetical protein	-1.64356
XAC1987	cheV	chemotaxis protein	-1.64218
XAC1947	fliM	flagellar motor switch protein FliM	-1.64206
XAC0952	pth	peptidyl-tRNA hydrolase	-1.6373
XAC1389	yfiL	ABC transporter ATP-binding protein	-1.63424
XAC2622	XAC2622	hypothetical protein	-1.62529
XAC2620	virB9	VirB9 protein	-1.62264
XAC3999	XAC3999	hypothetical protein	-1.6207
XAC1865	recJ	single-stranded-DNA-specific exonuclease	-1.62023
XAC3133	yggA	membrane transport protein	-1.61854
XAC1146	fecA	TonB-dependent receptor	-1.61621
XAC2483	XAC2483	hypothetical protein	-1.61274
XAC1906	cheW	chemotaxis protein	-1.61139
XAC4164	XAC4164	hypothetical protein	-1.60649
XAC1945	fliO	flagellar protein	-1.59679
XAC0829	XAC0829	ABC transporter substrate-binding protein	-1.59438
XAC1954	fliF	flagellar MS-ring protein	-1.59417
XAC2618	virB11	VirB11 protein	-1.58977
XAC2482	rrpX	transcriptional regulator	-1.5892
XAC1502	XAC1502	hypothetical protein	-1.58575
