# Supplementary material for: Comparative genomic and transcriptome analyses of pathotypes of Xanthomonas citri subsp. citri provide insights into mechanisms of bacterial virulence and host range
Source: BMC Genomics. 2013 Aug 14;14:551. doi: 10.1186/1471-2164-14-551 (PMC3751643; doi:10.1186/1471-2164-14-551)
Supplement: Additional file 10 — Differentially expressed genes of X. citri subsp. citri str. Aw12879 (W) in XVM2 medium as compared to NB. [file 1471-2164-14-551-S10.xlsx]

## Sheet: Sheet1
Additional file 10. Differentially expressed genes of X. citri subsp. citri str. Aw12879 (W) in XVM2 medium as compared to NB.
Note: cut-off value: │log2 fold change│> 1.585 (│fold change│ > 3), FDR < 0.05.
Locus tag	Gene Name	Product		Log2 Fold Change WXVM/WNB
Overexpressed Genes
XCAW_01553	czcA	silver efflux pump		86.0043
XCAW_00810	hpaA	hpaA protein		48.8766
XCAW_01579	XCAW_01579	phage replication protein RstA		15.1517
XCAW_02384	wbbJ	Acetyltransferases (the isoleucine patch superfamily)		12.301
XCAW_01571	XCAW_01571	Hypothetical protein		9.3986
XCAW_02450	XCAW_02450	Hypothetical Protein		8.522
XCAW_03444	cirA	Outer membrane receptor protein, mostly Fe transport		7.3049
XCAW_00816	hrcU		HrcU protein	6.6516
XCAW_00738	sflA	NADH-dependent FMN reductase		5.91999
XCAW_01386	XCAW_01386	Hypothetical Protein		4.75278
XCAW_00739	XCAW_00739	Hypothetical Protein		4.23876
XCAW_02503	XCAW_02503	Hypothetical Protein		3.81974
XCAW_00731	smeB	multidrug efflux transporter		3.63458
XCAW_02971	XCAW_02971	Hypothetical Protein		3.41785
XCAW_00656	aceA	Isocitrate lyase		3.36672
XCAW_02513	mhpC	hydrolase		3.34543
XCAW_04531	XCAW_04531	Hypothetical Protein		3.32185
XCAW_00826	hpa1	Hap1 protein		3.2844
XCAW_00740	metE	Methionine synthase II (cobalamin-independent)		3.15236
XCAW_01800	cirA	Outer membrane receptor protein, mostly Fe transport		3.07197
XCAW_01679	XCAW_01679	Hypothetical Protein		2.99683
XCAW_02390	rpoE	RNA polymerase sigma-E factor		2.98542
XCAW_00817	hrpB1	HrpB1 protein		2.95761
XCAW_04481	XCAW_04481	Hypothetical protein		2.94181
XCAW_03573	XCAW_03573	Hypothetical Protein		2.86229
XCAW_00413	XCAW_00413	Hypothetical Protein		2.77379
XCAW_00809	hrpD5	HrpD5 protein		2.71566
XCAW_02099	tra5	transposase		2.64787
XCAW_03134	XCAW_03134	PAP2 (acid phosphatase) superfamily protein		2.59891
XCAW_03161	XCAW_03161	Hypothetical Protein		2.55648
XCAW_01947	XCAW_01947	Hypothetical Protein		2.50956
XCAW_00498	trxA	Thioredoxin		2.49803
XCAW_01534	araC	AraC-type DNA-binding domain-containing protein		2.48344
XCAW_00913	XCAW_00913	Hypothetical Protein		2.47504
XCAW_01678	XCAW_01678	Hypothetical Protein		2.44664
XCAW_04186	cirA	Outer membrane receptor protein, mostly Fe transport		2.43769
XCAW_04216	bcsA	Glycosyltransferase probably involved in cell wall biogenesis		2.36772
XCAW_04187	amyA	Glycosidase		2.34549
XCAW_03339	mhpC	hydrolase		2.33999
XCAW_00741	kdgT	2-keto-3-deoxygluconate permease		2.30817
XCAW_02370	XCAW_02370	Fe-S oxidoreductases family 2		2.30688
XCAW_04628	XCAW_04628	Hypothetical Protein		2.30215
XCAW_02302	Eda	2-keto-3-deoxy-6-phosphogluconate aldolase		2.29111
XCAW_03307	XCAW_03307	Hypothetical Protein		2.22212
XCAW_01319	XCAW_01319	Cysteine protease		2.19541
XCAW_04201	tra5	transposase		2.17446
XCAW_00655	aceB	Malate synthase		2.14852
XCAW_01723	xerC	Integrase		2.12603
XCAW_01672	XCAW_01672	Hypothetical Protein		2.12025
XCAW_03324	mET2	Homoserine acetyltransferase		2.11935
XCAW_02038	Pel	Pectate lyase		2.10578
XCAW_01690	radC	DNA repair protein		2.08999
XCAW_03862	betT	Choline-glycine betaine transporter		2.08485
XCAW_01112	XCAW_01112	Hypothetical Protein		2.08254
XCAW_01646	XCAW_01646	Hypothetical Protein		2.06921
XCAW_04607	XCAW_04607	Hypothetical Protein		2.06468
XCAW_03975	Nei	Formamidopyrimidine-DNA glycosylase		2.06395
XCAW_00654	lysR	Transcriptional regulator		2.06076
XCAW_00806	hpaB	HpaB protein		2.06055
XCAW_00433	XCAW_00433	Hypothetical Protein		2.03331
XCAW_02392	aprE	Subtilisin-like serine protease		2.02918
XCAW_00802	hrpF	HrpF protein		2.02196
XCAW_01387	XCAW_01387	Hypothetical Protein		2.01393
XCAW_00686	avrXacE1	avirulence protein		2.01064
XCAW_00958	aroG	3-Deoxy-D-arabino-heptulosonate 7-phosphate (DAHP) synthase		1.99678
XCAW_01632	hepA	Superfamily II DNA		1.99498
XCAW_03756	cirA	Outer membrane receptor protein, mostly Fe transport		1.9888
XCAW_03665	mhpC	hydrolase		1.9851
XCAW_03492	XCAW_03492	Hypothetical Protein		1.95828
XCAW_01665	XCAW_01665	Hypothetical Protein		1.95654
XCAW_01110	XCAW_01110	Hypothetical Protein		1.93681
XCAW_04534	XCAW_04534	Hypothetical Protein		1.92831
XCAW_01615	syrE1	ATP-dependent serine activating enzyme		1.92667
XCAW_01649	XCAW_01649	Hypothetical Protein		1.92025
XCAW_00685	XCAW_00685	Hypothetical Protein		1.91781
XCAW_00528	XCAW_00528	Hypothetical Protein		1.91505
XCAW_03135	yjdB	membrane-associated, metal-dependent hydrolase		1.90783
XCAW_03112	XCAW_03112	Hypothetical Protein		1.88788
XCAW_01271	XCAW_01271	Hypothetical Protein		1.87277
XCAW_00521	XCAW_00521	Hypothetical Protein		1.86368
XCAW_02910	asnB	Asparagine synthase (glutamine-hydrolyzing)		1.86088
XCAW_04388	XCAW_04388	Hypothetical Protein		1.85694
XCAW_03828	XCAW_03828	Hypothetical Protein		1.84548
XCAW_01647	XCAW_01647	Hypothetical Protein		1.83795
XCAW_00141	fldW	4-oxalomesaconate hydratase		1.83376
XCAW_00238	ftrA	Transcriptional regulator		1.83048
XCAW_03227	XCAW_03227	Hypothetical Protein		1.82113
XCAW_00100	XCAW_00100	Hypothetical Protein		1.8065
XCAW_01614	syrE2	ATP-dependent serine activating enzyme		1.78326
XCAW_00750	XCAW_00750	Integrase		1.78122
XCAW_02422	XCAW_02422	Hypothetical Protein		1.77766
XCAW_00974	mdcA	malonate decarboxylase subunit alpha		1.7593
XCAW_00497	atsE	Protein required for attachment to host cell		1.75621
XCAW_00041	cirA	Outer membrane receptor protein, mostly Fe transport		1.75544
XCAW_00769	Hmp	Flavodoxin reductases (ferredoxin-NADPH reductases) family 1		1.75
XCAW_01648	XCAW_01648	Hypothetical Protein		1.7465
XCAW_01683	XCAW_01683	Hypothetical Protein		1.74176
XCAW_02651	fimT	fimbrial biogenesis protein		1.74174
XCAW_04317	XCAW_04317	Hypothetical Protein		1.73555
XCAW_00608	avrGf1	avirulence protein		1.7321
XCAW_02982	araJ	Arabinose efflux permease		1.71467
XCAW_02746	XCAW_02746	Hypothetical Protein		1.71102
XCAW_04153	lysR	Transcriptional regulator		1.70621
XCAW_04120	cirA	Outer membrane receptor protein, mostly Fe transport		1.70382
XCAW_01772	XCAW_01772	Oxidoreductase		1.69374
XCAW_04055	blaI	transcriptional regulator		1.69201
XCAW_00956	XCAW_00956	Hypothetical Protein		1.68601
XCAW_03514	XCAW_03514	xanthomonas outer protein AQ		1.65375
XCAW_02711	citB	Response regulator		1.65209
XCAW_02991	dksA	DnaK suppressor protein		1.64742
XCAW_04318	bioD	Dethiobiotin synthetase		1.64537
XCAW_04426	XCAW_04426	Hypothetical Protein		1.64009
XCAW_03037	XCAW_03037	transcriptional regulator		1.63879
XCAW_04184	proP	Permeases of the major facilitator superfamily		1.63678
XCAW_02192	Lrp	Transcriptional regulator		1.6341
XCAW_01236	pspF	Transcriptional regulator		1.63238
XCAW_01107	gp19	DNA maturase		1.62398
XCAW_01328	acrA	Membrane-fusion protein		1.61086
XCAW_01797	XCAW_01797	Hypothetical Protein		1.61074
XCAW_04428	XCAW_04428	Hypothetical Protein		1.60266
XCAW_01722	lysR	Transcriptional regulator		1.59586
XCAW_02168	proP	Permeases of the major facilitator superfamily		1.59577
XCAW_02745	cynT	Carbonic anhydrase		1.59227
XCAW_04389	XCAW_04389	Hypothetical Protein		1.5909
XCAW_00034	XCAW_00034	Hypothetical Protein		1.59061
XCAW_00807	hrpE	HrpE protein		1.5902
XCAW_01066	XCAW_01066	Hypothetical Protein		1.58979
XCAW_01390	XCAW_01390	Hypothetical Protein		1.58762
XCAW_03704	XCAW_03704	Protein involved in meta-pathway of phenol degradation		1.58507
Underexpressed Genes
XCAW_02378	XCAW_02378		Hypothetical Protein	-3140.52
XCAW_00042	proP		Permeases of the major facilitator superfamily	-83.0267
XCAW_00624	XCAW_00624		Hypothetical Protein	-35.1538
XCAW_02461	XCAW_02461		Hypothetical Protein	-22.2394
XCAW_00151	araC		AraC-type DNA-binding domain-containing protein	-19.752
XCAW_01627	XCAW_01627		Hypothetical Protein	-11.8203
XCAW_02589	fhaC		Hemolysin activation	-9.63692
XCAW_01336	araJ		Arabinose efflux permease	-9.52879
XCAW_02227	hcaD		NAD(FAD)-dependent dehydrogenase	-9.00199
XCAW_02229	XCAW_02229		D-amino acid oxidase	-8.79646
XCAW_00602	glnK		Nitrogen regulatory protein PII	-7.27631
XCAW_02376	smtA		SAM-dependent methyltransferase	-5.95874
XCAW_00168	XCAW_00168		Hypothetical Protein	-5.27846
XCAW_01895	flhF		Flagellar GTP-binding protein	-4.31455
XCAW_02375	XCAW_02375		Hypothetical Protein	-4.09428
XCAW_01883	fliN		Flagellar motor switch	-4.06685
XCAW_02225	putA		NAD-dependent aldehyde dehydrogenase	-4.03167
XCAW_00496	XCAW_00496		Hypothetical Protein	-3.88835
XCAW_02221	potE		Amino acid transporter	-3.32499
XCAW_02224	pepP		Xaa-Pro aminopeptidase	-2.97316
XCAW_03034	paaF		Enoyl-CoA hydratase	-2.9658
XCAW_02220	dAP2		Dipeptidyl aminopeptidase	-2.91401
XCAW_01230	trpE		Anthranilate synthase component I	-2.85192
XCAW_02219	lacA		Beta-galactosidase	-2.8237
XCAW_03079	rsbW		Two-component system sensor protein	-2.70844
XCAW_03927	acoR		Transcriptional activator of acetoin	-2.7041
XCAW_02226	dapA		Dihydrodipicolinate synthase	-2.63725
XCAW_03833	ribB		3,4-dihydroxy-2-butanone 4-phosphate synthase	-2.58624
XCAW_02223	XCAW_02223		Hypothetical Protein	-2.5859
XCAW_02230	XCAW_02230		Proline racemase	-2.572
XCAW_01884	fliO		Flagellar biosynthesis	-2.48927
XCAW_00928	pgpB	Membrane-associated phospholipid phosphatase		-2.45418
XCAW_02222	XCAW_02222		Hypothetical Protein	-2.45237
XCAW_00854	aceF		Dihydrolipoamide acyltransferase	-2.44774
XCAW_01847	flgH		Flagellar basal body L-ring protein	-2.43281
XCAW_00603	amtB		Ammonium transporter	-2.41299
XCAW_01848	flgI		Flagellar basal-body P-ring protein	-2.34045
XCAW_00734	cmfA		conditioned medium factor	-2.33344
XCAW_00110	XCAW_00110		Metal-dependent hydrolase	-2.32753
XCAW_01343	fhuA		TonB-dependent receptor	-2.32611
XCAW_04243	aprE		Subtilisin-like serine protease	-2.32555
XCAW_02218	XCAW_02218		Hypothetical Protein	-2.31942
XCAW_02213	cirA		Outer membrane receptor protein, mostly Fe transport	-2.2862
XCAW_03834	ribC		Riboflavin synthase alpha chain	-2.26883
XCAW_00855	XCAW_00855		Hypothetical Protein	-2.25763
XCAW_00111	Tas		oxidoreductases (related to aryl-alcohol dehydrogenases)	-2.2473
XCAW_03033	XCAW_03033		Enoyl-CoA hydratase	-2.23031
XCAW_01893	flhA		Flagellar biosynthesis protein FlhA	-2.2241
XCAW_03987	XCAW_03987		archaeal methyltransferase	-2.22082
XCAW_03775	dAP2		Dipeptidyl aminopeptidase	-2.1764
XCAW_00292	speB		Arginase	-2.14839
XCAW_00927	pldB		Lysophospholipase	-2.13023
XCAW_02252	fabH		3-oxoacyl-[acyl-carrier-protein] synthase III	-2.12039
XCAW_02508	Tar		Methyl-accepting chemotaxis protein	-2.11397
XCAW_01849	flgJ		Flagellum-specific muramidase	-2.09649
XCAW_03359	fucA1		Alpha-L-fucosidase	-2.09647
XCAW_03035	fadE9		Acyl-CoA dehydrogenase	-2.08916
XCAW_03815	XCAW_03815		Methyltransferase	-2.08867
XCAW_03032	mmsB		3-hydroxyisobutyrate dehydrogenase	-2.059
XCAW_01882	fliM		Flagellar motor switch protein	-2.05632
XCAW_04041	XCAW_04041		Hypothetical Protein	-2.03761
XCAW_03036	putA		NAD-dependent aldehyde dehydrogenase	-2.0061
XCAW_01226	fabD		Malonyl CoA-ACP transacylase	-2.00439
XCAW_00766	glpF		Glycerol uptake facilitator and related permeases (Major Intrinsic Protein Family)	-1.98617
XCAW_01854	XCAW_01854		Hypothetical Protein	-1.98309
XCAW_02550	leuA		Hydroxymethylglutaryl-CoA lyase	-1.98159
XCAW_00150	uspA		Universal stress protein UspA and related nucleotide-binding protein	-1.98034
XCAW_02209	cirA		Outer membrane receptor protein, mostly Fe transport	-1.9793
XCAW_04455	motB		Flagellar motor protein	-1.97691
XCAW_04166	gltP		C4-dicarboxylate transport protein	-1.97448
XCAW_00380	anmK		anhydro-N-acetylmuramic acid kinase	-1.93567
XCAW_02611	sglT		sodium/glucose cotransport protein	-1.92548
XCAW_01897	fliA		DNA-directed RNA polymerase specialized sigma subunit	-1.92036
XCAW_00099	ndvB		Cellobiose phosphorylase	-1.91968
XCAW_01786	XCAW_01786		Adenosine deaminase	-1.91446
XCAW_01900	cheA		Chemotaxis protein histidine kinase	-1.91268
XCAW_03381	rimL		Acetyltransferase, including N-acetylases of ribosomal protein	-1.90725
XCAW_01996	cycH		Cytochrome c biogenesis factor	-1.89863
XCAW_00254	cirA		Outer membrane receptor protein, mostly Fe transport	-1.88502
XCAW_01757	XCAW_01757		Cation/multidrug efflux pump	-1.86704
XCAW_00858	nucH		extracellular nuclease	-1.8576
XCAW_01896	fleN		flagellar synthesis regulator	-1.8436
XCAW_00856	acoB		Thiamine pyrophosphate-dependent dehydrogenase, E1 component beta subunit	-1.82531
XCAW_01846	flgG		Flagellar basal body rod protein	-1.81725
XCAW_03383	cheB		Chemotaxis response regulator	-1.81691
XCAW_04726	potE		Amino acid transporter	-1.81569
XCAW_04311	Gst		Glutathione-S-transferase	-1.8126
XCAW_01881	fliL		Flagellar basal body-associated protein	-1.79811
XCAW_04371	yaeE		Permease component of an uncharacterized ABC transporter	-1.79196
XCAW_03377	cutC		Uncharacterized protein involved in copper resistance	-1.79184
XCAW_04325	fabA		3-hydroxydecanoyl-ACP dehydratase	-1.79054
XCAW_01304	oliA		oligopeptide transporter	-1.78055
XCAW_03204	proC		Pyrroline-5-carboxylate reductase	-1.7781
XCAW_01009	rimL		Acetyltransferase, including N-acetylases of ribosomal protein	-1.77724
XCAW_00910	XCAW_00910		Hypothetical Protein	-1.7632
XCAW_01845	flgF		Flagellar basal body rod protein	-1.76256
XCAW_01875	fliF		Flagellar MS-ring protein	-1.75259
XCAW_00289	XCAW_00289		Hypothetical Protein	-1.74729
XCAW_00957	cirA		Outer membrane receptor protein, mostly Fe transport	-1.74359
XCAW_03836	ribD		Pyrimidine reductase, riboflavin biosynthesis	-1.73736
XCAW_00507	moxR		MoxR-like ATPase	-1.72826
XCAW_02022	proP		Permeases of the major facilitator superfamily	-1.72456
XCAW_02044	XCAW_02044		Hypothetical Protein	-1.72065
XCAW_01844	flgE		Flagellar basal body and hook protein	-1.7181
XCAW_02214	XCAW_02214		Hypothetical Protein	-1.71605
XCAW_01850	flgK		Flagellar hook-associated protein FlgK	-1.71131
XCAW_02062	XCAW_02062		Flavoprotein	-1.70608
XCAW_01432	Mrp		ATPases involved in chromosome partitioning	-1.70415
XCAW_02292	XCAW_02292		Hypothetical Protein	-1.70079
XCAW_00105	fucP		Fucose permease	-1.70028
XCAW_02602	XCAW_02602		Hypothetical Protein	-1.69783
XCAW_04559	Sun		tRNA and rRNA cytosine-C5-methylase	-1.6947
XCAW_04198	XCAW_04198		Hypothetical Protein	-1.69077
XCAW_03275	XCAW_03275		Hypothetical Protein	-1.6799
XCAW_03360	XCAW_03360		glycosyl hydrolase	-1.67691
XCAW_04090	Rph		Ribonuclease PH	-1.67047
XCAW_03010	ubiH		2-polyprenyl-6-methoxyphenol hydroxylase and related FAD-dependent oxidoreductase	-1.67001
XCAW_00121	actP		acetate permease	-1.66869
XCAW_04453	XCAW_04453		Hypothetical Protein	-1.66549
XCAW_00403	XCAW_00403		Hypothetical Protein	-1.66478
XCAW_01899	cheZ		Chemotaxis protein	-1.66112
XCAW_04099	XCAW_04099		Hypothetical Protein	-1.65857
XCAW_00615	XCAW_00615		Hypothetical Protein	-1.65562
XCAW_02291	xylB		Sugar (pentulose and hexulose) kinase	-1.65472
XCAW_00107	XCAW_00107		L-alanine-DL-glutamate epimerase and related enzymes of enolase superfamily	-1.6546
XCAW_02507	XCAW_02507		Hypothetical Protein	-1.65115
XCAW_04042	XCAW_04042		membrane protein	-1.64953
XCAW_03406	Glk		Glucokinase	-1.64952
XCAW_00865	hmgA		Homogentisate 1,2-dioxygenase	-1.64672
XCAW_01421	yxaH		Hypothetical Protein	-1.64136
XCAW_04244	xadA		Autotransporter adhesin	-1.64044
XCAW_02061	XCAW_02061		Uncharacterized protein conserved in bacteria	-1.6367
XCAW_01843	flgD		Flagellar hook capping protein	-1.63573
XCAW_00147	XCAW_00147		Uncharacterized protein conserved in bacteria	-1.63451
XCAW_01337	Tas		oxidoreductases (related to aryl-alcohol dehydrogenases)	-1.63342
XCAW_03630	Pth		Peptidyl-tRNA hydrolase	-1.62688
XCAW_02547	caiD		Enoyl-CoA hydratase	-1.62664
XCAW_04074	pilP		Fimbrial assembly protein	-1.62165
XCAW_00149	wbbJ		Acetyltransferase (the isoleucine patch superfamily)	-1.61986
XCAW_03363	bglX		Beta-glucosidase-related glycosidase	-1.6196
XCAW_00133	XCAW_00133		Uncharacterized protein conserved in bacteria	-1.61872
XCAW_02928	cdsA		CDP-diglyceride synthetase	-1.61828
XCAW_03384	cheA		Chemotaxis protein histidine kinase	-1.61818
XCAW_04326	fabB		3-oxoacyl-(acyl-carrier-protein) synthase	-1.61725
XCAW_02157	proP		Permeases of the major facilitator superfamily	-1.61491
XCAW_02612	bglX		Beta-glucosidase-related glycosidase	-1.61431
XCAW_00857	acoA		Thiamine pyrophosphate-dependent dehydrogenase, E1 component alpha subunit	-1.61082
XCAW_01549	yapH		filamentous hemagglutinin-related protein	-1.60688
XCAW_03382	XCAW_03382		Hypothetical Protein	-1.59826
XCAW_00109	fabG		Dehydrogenases with different specificities (related to short-chain alcohol dehydrogenases)	-1.58869
XCAW_03407	cirA		Outer membrane receptor protein, mostly Fe transport	-1.58605
XCAW_04454	XCAW_04454		Hypothetical Protein	-1.5856
