# Supplementary material for: Comparative genomic and transcriptome analyses of pathotypes of Xanthomonas citri subsp. citri provide insights into mechanisms of bacterial virulence and host range
Source: BMC Genomics. 2013 Aug 14;14:551. doi: 10.1186/1471-2164-14-551 (PMC3751643; doi:10.1186/1471-2164-14-551)
Supplement: Additional file 11 — Differentially expressed genes between X. citri subsp. citri str. 306 (A) and X. citri subsp. citri str. Aw12879 (W) in NB medium. [file 1471-2164-14-551-S11.xlsx]

## Sheet: Sheet1
Additional file 11. Differentially expressed genes between X. citri subsp. citri str. 306 (A) and X. citri subsp. citri str. Aw12879 (W) in NB medium.
Note: cut-off value: │log2 fold change│> 1 (│fold change│ > 2), FDR < 0.05.
Locus tag	Gene Name	Product	Log2 Fold Change WNB/ANB
Overexpressed Genes
XAC2219	XAC2219	hypothetical protein	25.6482
XAC4248	gnl	gluconolactonase	10.5068
XAC1780	amiC	N-acetylmuramoyl-L-alanine amidase	7.43361
XAC3260	mobL	plasmid mobilization protein	6.24904
XAC2372	XAC2372	IS1479 transposase	4.18881
XAC3474	cit1	citrate carrier protein	2.51471
XAC3445	XAC3445	transcriptional regulator	2.49931
XAC3475	XAC3475	hypothetical protein	2.48547
XAC1165	XAC1165	hypothetical protein	2.38318
XAC0338	XAC0338	hypothetical protein	2.27694
XAC0398	hrpD6	HrpD6 protein	2.18941
XAC1338	XAC1338	oxidoreductase	2.17477
XAC0295	XAC0295	hypothetical protein	2.15286
XAC1576	pstC	ABC transporter phosphate permease	2.1266
XAC3489	fyuA	TonB-dependent receptor	2.11057
XAC1575	pstA	ABC transporter phosphate permease	2.00065
XAC1579	oprO	polyphosphate-selective porin O	1.99014
XAC3712	XAC3712	metallopeptidase	1.9875
XAC3757	XAC3757	hypothetical protein	1.93889
XAC0999	cirA	colicin I receptor	1.92757
XAC0310	vanB	vanillate O-demethylase	1.92446
XAC2835	mocA	oxidoreductase	1.91466
XAC0509	XAC0509	MFS transporter	1.91155
XAC1792	phoX	alkaline phosphatase	1.83496
XAC2520	XAC2520	TonB-dependent receptor	1.80398
XAC0822	XAC0822	hypothetical protein	1.79843
XAC1577	pstS	phosphate ABC transporter substrate-binding protein	1.77431
XAC2538	XAC2538	hypothetical protein	1.75328
XAC2113	XAC2113	hypothetical protein	1.74933
XAC2860	XAC2860	hypothetical protein	1.73979
XAC3444	btuB	TonB-dependent receptor	1.73774
XAC2142	lytS	two-component system sensor protein	1.70386
XAC1574	pstB	phosphate transporter ATP-binding protein	1.6931
XAC0654	acoR	transcriptional regulator AcoR	1.61537
XAC2763	XAC2763	extracellular protease	1.57265
XAC3770	XAC3770	hypothetical protein	1.56956
XAC1266	hrpXct	HrpX protein	1.56827
XAC3501	XAC3501	hypothetical protein	1.56624
XAC0162	dctP	C4-dicarboxylate transport system	1.54413
XAC1164	XAC1164	hypothetical protein	1.51586
XAC4355	XAC4355	hypothetical protein	1.51081
XAC0298	XAC0298	hypothetical protein	1.50028
XAC2604	XAC2604	ISxac4 transposase	1.49617
XAC3028	XAC3028	histidine kinase-response regulator hybrid protein	1.49594
XAC3612	XAC3612	peptidase	1.49124
XAC2141	lytT	two-component system regulatory protein	1.48742
XAC1104	mobL	plasmid mobilization protein	1.48373
XAC3490	XAC3490	amylosucrase or alpha amylase	1.47448
XAC3384	pilN	fimbrial assembly membrane protein	1.45648
XAC1137	prpB	2-methylisocitrate lyase	1.45528
XAC3000	soxR	SoxR family transcriptional regulator	1.43693
XAC0300	XAC0300	serine-pyruvate aminotransferase	1.42514
XAC3382	pilP	fimbrial assembly protein	1.42239
XAC3754	XAC3754	hypothetical protein	1.4198
XAC3610	rhlE	ATP-dependent RNA helicase	1.41046
XAC3383	pilO	fimbrial assembly membrane protein	1.39682
XAC2423	XAC2423	IS1478 transposase	1.3897
XAC4009	argI	arginase	1.38185
XAC0208	ntrC	two-component system regulatory protein	1.37797
XAC3312	XAC3312	glycosyl hydrolase	1.36714
XAC3473	XAC3473	sensor histidine kinase	1.36691
XAC4127	pknB	serine/threonine kinase	1.35891
XAC3704	XAC3704	DNA polymerase-like protein	1.35335
XAC3647	pheA	chorismate mutase	1.34874
XAC2313	XAC2313	LacI family transcriptional regulator	1.34457
XAC1196	lexA	LexA repressor	1.33668
XAC3772	XAC3772	LysR family transcriptional regulator	1.33303
XAC1042	phoB	two-component system regulatory protein	1.32842
XAC4257	xylP	transporter	1.3251
XAC4369	phoC	phosphatase	1.32184
XAC3035	XAC3035	hypothetical protein	1.32033
XAC1910	cirA	TonB-dependent receptor	1.31321
XAC3381	pilQ	fimbrial assembly protein	1.30821
XAC2537	XAC2537	peptidase	1.30634
XAC1130	trpE	hypothetical protein	1.2998
XAC3958	XAC3958	hypothetical protein	1.29895
XAC3640	ybjZ	ABC transporter ATP-binding protein	1.29802
XAC1068	stf	phage-related tail protein	1.29287
XAC3240	fimA	fimbrillin	1.28995
XAC4150	nodL	nodulation protein	1.28964
XAC0446	pdhA	pyruvate dehydrogenase E1 alpha subunit	1.28814
XAC3428	XAC3428	hydrolase	1.28366
XAC0508	XAC0508	LysR family transcriptional regulator	1.27998
XAC0299	XAC0299	hypothetical protein	1.27949
XAC3819	gst	glutathione S-transferase	1.26167
XAC2500	XAC2500	LacI family transcriptional regulator	1.25671
XAC0445	pdhB	pyruvate dehydrogenase E1 beta subunit	1.25059
XAC3064	XAC3064	hypothetical protein	1.24721
XAC1250	obgE	GTPase ObgE	1.24407
XAC0970	tuf	elongation factor Tu	1.2419
XAC2302	XAC2302	hypothetical protein	1.23651
XAC0274	XAC0274	nuclease	1.23594
XAC2773	oar	Oar protein	1.23267
XAC2324	cycW	ABC transporter heme permease	1.22883
XAC0168	kduI	5-keto-4-deoxyuronate isomerase	1.2286
XAC1635	hutU	urocanate hydratase	1.22745
XAC3686	XAC3686	hypothetical protein	1.22667
XAC1199	dnaE2	DNA polymerase III subunit alpha	1.22036
XAC3404	XAC3404	hypothetical protein	1.22
XAC3339	cysB	transcriptional regulator CysB-like protein	1.21886
XAC3791	yncA	phosphinothricin acetyltransferase	1.2185
XAC1637	hutH	histidine ammonia-lyase	1.2184
XAC4229	rspA	starvation sensing protein	1.21475
XAC2490	XAC2490	hypothetical protein	1.21296
XAC3563	rimI	ribosomal-protein-alanine acetyltransferase	1.21187
XAC4354	yhdG	amino acid transporter	1.20822
XAC1774	XAC1774	hypothetical protein	1.20664
XAC2536	XAC2536	hypothetical protein	1.2061
XAC1776	xylA	xylose isomerase	1.20446
XAC4272	XAC4272	LacI family transcriptional regulator	1.20432
XAC2411	acvB	virulence protein	1.20359
XAC2974	ptsN	nitrogen regulatory IIA protein	1.1992
XAC4190	fucP	fucose permease	1.19848
XAC1265	hrpG	HrpG protein	1.19459
XAC0870	XAC0870	hypothetical protein	1.19367
XAC2914	XAC2914	hypothetical protein	1.19324
XAC2949	XAC2949	calcium-binding protein	1.19213
XAC3331	cysI	sulfite reductase subunit beta	1.1913
XAC3860	XAC3860	N-acetylmuramoyl-L-alanine amidase	1.1884
XAC2312	XAC2312	hypothetical protein	1.18549
XAC2848	XAC2848	hypothetical protein	1.18537
XAC3166	bfeA	ferric enterobactin receptor	1.1843
XAC1286	XAC1286	alpha-L-arabinofuranosidase	1.18406
XAC3928	XAC3928	hypothetical protein	1.18258
XAC0169	kduD	short chain dehydrogenase	1.17965
XAC1240	XAC1240	hypothetical protein	1.17724
XAC3433	XAC3433	hypothetical protein	1.17701
XAC4168	hetI	HetI protein	1.17699
XAC3316	XAC3316	tRNA/rRNA methyltransferase	1.17518
XAC1232	XAC1232	DNA-3-methyladenine glycosylase	1.1742
XAC3995	acrE	acriflavin resistance protein	1.17402
XAC1512	XAC1512	serine peptidase	1.1733
XAC2826	XAC2826	alcohol dehydrogenase	1.17177
XAC2589	pheT	phenylalanyl-tRNA synthetase subunit beta	1.17174
XAC2341	gaa	glutaryl-7-ACA acylase	1.17094
XAC3733	XAC3733	NtrC family transcriptional regulator	1.1675
XAC3863	XAC3863	hypothetical protein	1.16663
XAC1616	XAC1616	hypothetical protein	1.16544
XAC1449	XAC1449	hypothetical protein	1.16522
XAC0871	XAC0871	hypothetical protein	1.16518
XAC1636	hutG	formylglutamate amidohydrolase	1.16474
XAC1793	celD	glucan 1,4-beta-glucosidase	1.1643
XAC1329	rumA	23S rRNA 5-methyluridine methyltransferase	1.16378
XAC3721	XAC3721	D-amino acid oxidase	1.16351
XAC3391	recG	ATP-dependent DNA helicase RecG	1.16181
XAC3072	fucA1	alpha-L-fucosidase	1.15979
XAC1794	sglT	sodium/glucose cotransport protein	1.15776
XAC1129	fabF	3-oxoacyl-ACP synthase	1.15756
XAC1851	mvaB	hydroxymethylglutaryl-CoA lyase	1.15739
XAC3909	dpm1	dolichol-phosphate mannosyltransferase	1.15561
XAC1640	hutC	histidine utilization repressor	1.15511
XAC0025	XAC0025	hypothetical protein	1.15163
XAC3505	rhgB	rhamnogalacturonase B	1.15136
XAC3385	pilM	fimbrial assembly membrane protein	1.15029
XAC1638	hutI	imidazolonepropionase	1.14956
XAC0723	dsbA	disulfide oxidoreductase	1.14917
XAC3923	speA	arginine decarboxylase	1.14911
XAC0554	XAC0554	hypothetical protein	1.14871
XAC3673	XAC3673	histidine kinase	1.14808
XAC1835	hisI	bifunctional phosphoribosyl-AMP cyclohydrolase/phosphoribosyl-ATP pyrophosphatase	1.14712
XAC3476	ybhD	transcriptional regulator	1.14537
XAC1471	XAC1471	hypothetical protein	1.14316
XAC0202	XAC0202	hypothetical protein	1.14213
XAC4276	pyrF	orotidine 5'-phosphate decarboxylase	1.14106
XAC4199	XAC4199	polyvinylalcohol dehydrogenase	1.14104
XAC0017	XAC0017	hypothetical protein	1.14057
XAC3313	susB	alpha-glucosidase	1.14034
XAC1777	xylE	MFS transporter	1.13934
XAC2752	yxaH	transporter	1.13887
XAC3125	XAC3125	hypothetical protein	1.13885
XAC2531	btuB	TonB-dependent receptor	1.13855
XAC1362	nerA	GTN reductase	1.13825
XAC3862	tcbD	chloromuconate cycloisomerase	1.13697
XAC2707	tpiA	triosephosphate isomerase	1.13556
XAC2830	fhuA	TonB-dependent receptor	1.13555
XAC3341	cysK	cysteine synthase	1.1352
XAC4300	XAC4300	hypothetical protein	1.13514
XAC3578	ipsI	IpsJ protein	1.1348
XAC0070	XAC0070	ankyrin-like protein	1.13443
XAC3241	fimA	fimbrillin	1.13301
XAC2303	XAC2303	beta-alanine synthetase	1.13288
XAC1798	regS	two-component system sensor protein	1.13244
XAC0251	XAC0251	TetR family transcriptional regulator	1.13235
XAC0022	serA	D-3-phosphoglycerate dehydrogenase	1.13167
XAC0600	cycA	D-alanine/D-serine/glycine permease	1.13133
XAC2824	XAC2824	phosphodiesterase-nucleotide pyrophosphatase	1.13112
XAC4302	folE	GTP cyclohydrolase I	1.13111
XAC2803	baeR	two-component system regulatory protein	1.13086
XAC1113	slp	outer membrane protein Slp	1.13075
XAC3851	XAC3851	hypothetical protein	1.13018
XAC2194	XAC2194	hypothetical protein	1.13007
XAC3376	XAC3376	hypothetical protein	1.13004
XAC1838	XAC1838	enolase	1.12992
XAC3379	moxR	methanol dehydrogenase regulatory protein	1.12859
XAC2530	XAC2530	hypothetical protein	1.12769
XAC4187	XAC4187	2-hydroxyhepta-2,4-diene-1, 7-dioate isomerase	1.12732
XAC2522	egl2	cellulase	1.12714
XAC0952	pth	peptidyl-tRNA hydrolase	1.12706
XAC2877	XAC2877	pirin	1.12642
XAC3625	fabB	beta-ketoacyl-[ACP] synthase I	1.12618
XAC3083	XAC3083	hypothetical protein	1.1255
XAC0254	yjl094C	Na+/H+-exchanging protein	1.12516
XAC1752	XAC1752	hypothetical protein	1.12508
XAC3429	argD	acetylornithine transaminase	1.12504
XAC2019	XAC2019	hypothetical protein	1.12441
XAC2783	trx	thioredoxin	1.12371
XAC0869	XAC0869	acetoin utilization family protein	1.12367
XAC3007	XAC3007	hypothetical protein	1.12356
XAC1582	nth	endonuclease III	1.12331
XAC3850	acrA	acriflavin resistance protein	1.12189
XAC2744	XAC2744	phytoene dehydrogenase	1.12144
XAC2018	XAC2018	hypothetical protein	1.12123
XAC3577	ipsJ	IpsJ protein	1.12105
XAC3194	btuB	vitamin B transport outer membrane protein	1.12084
XAC3481	afuA	periplasmic iron-binding protein	1.12066
XAC2391	apt	adenine phosphoribosyltransferase	1.11922
XAC0544	XAC0544	hypothetical protein	1.11909
XAC2329	dsbE	C-type cytochrome biogenesis protein/thioredoxin	1.11846
XAC2720	truA	tRNA pseudouridine synthase A	1.11817
XAC3421	acoK	transcriptional regulator	1.11775
XAC1022	tdh	L-threonine 3-dehydrogenase	1.11717
XAC3465	htrB	lipid A biosynthesis lauroyl acyltransferase	1.11671
XAC3151	XAC3151	hypothetical protein	1.11644
XAC1204	XAC1204	alanyl dipeptidyl peptidase	1.11623
XAC2455	petC	ubiquinol cytochrome C oxidoreductase cytochrome C1 subunit	1.11558
XAC2676	XAC2676	hypothetical protein	1.11557
XAC2809	XAC2809	hypothetical protein	1.11518
XAC3327	XAC3327	RND efflux membrane fusion protein	1.11465
XAC0348	XAC0348	transferase	1.11444
XAC1619	XAC1619	hypothetical protein	1.11342
XAC1315	XAC1315	enoyl-CoA hydratase	1.11293
XAC3705	XAC3705	hypothetical protein	1.11258
XAC2456	petB	ubiquinol cytochrome C oxidoreductase cytochrome B subunit	1.11258
XAC1843	XAC1843	hypothetical protein	1.1121
XAC0450	XAC0450	hypothetical protein	1.11182
XAC2973	XAC2973	sigma-54 modulation protein	1.11146
XAC1252	mviN	virulence factor	1.11135
XAC0174	phhA	phenylalanine 4-monooxygenase	1.111
XAC4230	xylB	arabinosidase	1.11019
XAC2976	XAC2976	hypothetical protein	1.10977
XAC3913	dut	deoxyuridine 5'-triphosphate nucleotidohydrolase	1.10961
XAC0969	fusA	elongation factor G	1.10928
XAC0615	XAC0615	aminopeptidase	1.10912
XAC0454	hmgA	homogentisate 1,2-dioxygenase	1.10906
XAC0452	XAC0452	4-hydroxyphenylpyruvate dioxygenase	1.10899
XAC3644	glmU	UDP-N-acetylglucosamine pyrophosphorylase	1.10881
XAC3709	wrbA	tryptophan repressor-binding protein	1.10755
XAC3987	XAC3987	leucine aminopeptidase	1.10687
XAC4373	rnpA	ribonuclease P	1.10607
XAC3463	tolC	TolC protein	1.10591
XAC1239	ate1	arginyl-tRNA-protein transferase	1.10558
XAC2305	traB	pheromone shutdown protein	1.10429
XAC3510	def	peptide deformylase	1.1032
XAC2717	trpB	tryptophan synthase subunit beta	1.10273
XAC3887	ctaD	cytochrome C oxidase subunit I	1.10262
XAC2532	XAC2532	peptidase	1.10224
XAC2681	nadC	nicotinate-nucleotide pyrophosphorylase	1.10162
XAC0813	metK	S-adenosylmethionine synthetase	1.10159
XAC1797	regR	two-component system regulatory protein	1.10155
XAC3869	bglX	beta-glucosidase	1.10151
XAC2016	XAC2016	hypothetical protein	1.10144
XAC2727	XAC2727	hypothetical protein	1.10125
XAC2545	pepQ	proline dipeptidase	1.10023
XAC3335	XAC3335	sensor histidine kinase	1.10005
XAC2590	pheS	phenylalanyl-tRNA synthetase subunit alpha	1.09994
XAC0731	XAC0731	hypothetical protein	1.09989
XAC3347	pgk	phosphoglycerate kinase	1.09964
XAC0247	XAC0247	acyltransferase	1.09896
XAC2496	XAC2496	hypothetical protein	1.09712
XAC3813	sppA	endopeptidase IV	1.09693
XAC2398	XAC2398	hypothetical protein	1.09591
XAC1314	paaF	enoyl-CoA hydratase	1.0959
XAC2015	ndk	nucleoside diphosphate kinase	1.09586
XAC3189	cobC	threonine-phosphate decarboxylase	1.09557
XAC1713	XAC1713	carboxypeptidase-like protein	1.09542
XAC3455	leuA	2-isopropylmalate synthase	1.09471
XAC3487	cebR	transcriptional regulator	1.09378
XAC2908	murD	UDP-N-acetylmuramoyl-L-alanyl-D-glutamate synthetase	1.09291
XAC0129	aldA	chloroacetaldehyde dehydrogenase	1.09235
XAC2999	XAC2999	peptidase	1.0921
XAC3069	XAC3069	16S ribosomal RNA methyltransferase RsmE	1.09202
XAC3073	XAC3073	hypothetical protein	1.09173
XAC0479	XAC0479	hypothetical protein	1.09131
XAC1032	purF	amidophosphoribosyltransferase	1.09115
XAC2806	XAC2806	beta-lactamase	1.09026
XAC2965	murA	UDP-N-acetylglucosamine 1-carboxyvinyltransferase	1.0901
XAC3836	XAC3836	hypothetical protein	1.09007
XAC1716	pyrG	CTP synthetase	1.08983
XAC2735	rimO	ribosomal protein S12 methylthiotransferase	1.08949
XAC2020	XAC2020	hypothetical protein	1.08903
XAC2345	argH	argininosuccinate lyase	1.08903
XAC0233	fabH	3-oxoacyl-ACP synthase	1.08889
XAC1556	fucP	glucose-galactose transporter	1.08857
XAC0591	XAC0591	dipeptidyl peptidase IV	1.08855
XAC2540	XAC2540	hypothetical protein	1.08766
XAC2931	XAC2931	hypothetical protein	1.08745
XAC3438	pfkA	6-phosphofructokinase	1.08701
XAC3239	pilB	pilus biogenesis protein	1.08645
XAC3326	acrF	acriflavin resistance protein	1.08606
XAC2959	purM	phosphoribosylaminoimidazole synthetase	1.08595
XAC4299	XAC4299	hypothetical protein	1.08569
XAC1090	dnaQ	DNA polymerase III subunit epsilon	1.08559
XAC1139	acnA	aconitate hydratase	1.08544
XAC0751	nusB	transcription antitermination protein NusB	1.08507
XAC3302	thiG	thiazole synthase	1.08447
XAC0005	XAC0005	hypothetical protein	1.08412
XAC3848	mtrC	membrane fusion protein	1.08346
XAC0024	XAC0024	hypothetical protein	1.0831
XAC2745	XAC2745	metallopeptidase	1.08291
XAC3375	XAC3375	hypothetical protein	1.08217
XAC2730	XAC2730	hypothetical protein	1.08185
XAC0635	XAC0635	hypothetical protein	1.08175
XAC2678	purK	phosphoribosylaminoimidazole carboxylase ATPase subunit	1.08168
XAC1043	XAC1043	hypothetical protein	1.08168
XAC4022	phoQ	two-component system sensor protein	1.08146
XAC3849	acrD	acriflavin resistance protein	1.08119
XAC4370	trmE	tRNA modification GTPase TrmE	1.08053
XAC3352	gapA	glyceraldehyde-3-phosphate dehydrogenase	1.08013
XAC3871	gcp	DNA-binding/iron metalloprotein/AP endonuclease	1.07969
XAC2691	nuoN	NADH dehydrogenase subunit N	1.07829
XAC2713	XAC2713	oxidoreductase	1.0778
XAC1262	XAC1262	hypothetical protein	1.07765
XAC2881	cstA	carbon starvation protein A	1.07748
XAC0179	ylmA	ABC transporter ATP-binding protein	1.07743
XAC1201	XAC1201	hypothetical protein	1.07731
XAC3075	XAC3075	beta-mannosidase	1.0773
XAC1282	XAC1282	two-component system sensor protein	1.07662
XAC2022	moeA	molybdopterin biosynthesis	1.07562
XAC2461	XAC2461	(dimethylallyl)adenosine tRNA methylthiotransferase	1.0756
XAC1214	gcvP	glycine dehydrogenase	1.0748
XAC0943	XAC0943	hypothetical protein	1.07448
XAC2542	yveA	amino acid permease	1.07417
XAC2905	ssb	single-stranded DNA-binding protein	1.07399
XAC2703	nuoB	NADH dehydrogenase subunit B	1.07358
XAC1004	typA	GTP-binding elongation factor protein	1.07273
XAC2846	XAC2846	FUR family transcriptional regulator	1.07252
XAC0944	prfA	peptide chain release factor 1	1.07247
XAC2594	thrS	threonyl-tRNA synthetase	1.07212
XAC3560	btuB	TonB-dependent receptor	1.07059
XAC2980	mgtE	Mg++ transporter	1.0703
XAC3047	mtgA	monofunctional biosynthetic peptidoglycan transglycosylase	1.06993
XAC2106	XAC2106	hypothetical protein	1.06963
XAC0668	lipA	lipoyl synthase	1.06921
XAC4004	XAC4004	peptidase	1.06919
XAC3637	glmS	glucosamine--fructose-6-phosphate aminotransferase	1.06863
XAC1409	lpxA	UDP-N-acetylglucosamine acyltransferase	1.0686
XAC2008	lolA	outer-membrane lipoprotein carrier protein	1.06832
XAC2543	XAC2543	hypothetical protein	1.06796
XAC2909	XAC2909	hypothetical protein	1.06747
XAC0743	glyA	serine hydroxymethyltransferase	1.06731
XAC3442	ppa	inorganic pyrophosphatase	1.06727
XAC0628	XAC0628	prolyl oligopeptidase	1.06695
XAC0863	ksgA	dimethyladenosine transferase	1.06682
XAC4023	phoP	two-component system regulatory protein	1.06644
XAC1109	dnaX	DNA polymerase III subunits gamma and tau	1.06613
XAC3671	XAC3671	nucleotide-binding protein	1.06558
XAC2878	XAC2878	hypothetical protein	1.06534
XAC3145	tolQ	TolQ protein	1.06519
XAC3118	XAC3118	hypothetical protein	1.0645
XAC2847	gltX	glutamyl-tRNA synthetase	1.06443
XAC3607	uptC	type II secretion system protein-like protein	1.06433
XAC3526	gtrB	glycosyl transferase	1.06401
XAC0788	secA	preprotein translocase subunit SecA	1.0634
XAC2053	tex	transcription-like protein	1.06335
XAC1826	hisS	histidyl-tRNA synthetase	1.06333
XAC2544	XAC2544	hypothetical protein	1.0631
XAC3071	iroN	TonB-dependent receptor	1.063
XAC0685	XAC0685	histidine kinase-response regulator hybrid protein	1.06287
XAC1017	sbp	sulfate ABC transporter substrate-binding protein	1.06187
XAC3357	XAC3357	beta-lactamase	1.06176
XAC1428	map	methionine aminopeptidase	1.06164
XAC4217	tatB	sec-independent translocase	1.06156
XAC3835	icd	isocitrate dehydrogenase	1.06143
XAC1430	dapD	2,3,4,5-tetrahydropyridine-2,6-carboxylate N-succinyltransferase	1.06065
XAC2001	clpA	ATP-dependent Clp protease subunit	1.06016
XAC1992	XAC1992	c-di-GMP phosphodiesterase A	1.05949
XAC3992	XAC3992	hypothetical protein	1.05938
XAC3602	metB	cystathionine gamma-synthase	1.05921
XAC3603	cysB	cystathionine beta-synthase	1.05838
XAC1000	dhs1	family II 2-keto-3-deoxy-D-arabino-heptulosonate 7-phosphate synthase	1.05835
XAC1539	purB	adenylosuccinate lyase	1.05541
XAC1238	XAC1238	hypothetical protein	1.05502
XAC3110	XAC3110	glycosyltransferase	1.0539
XAC0382	aspH	aspartyl-asparaginyl beta-hydroxylase	1.05385
XAC3494	aspC	aminotransferase	1.05375
XAC3141	ompP6	outer membrane protein P6	1.05357
XAC2692	nuoM	NADH dehydrogenase subunit M	1.0534
XAC2683	pnp	polynucleotide phosphorylase	1.05322
XAC1732	hflB	cell division protein	1.05317
XAC2687	infB	translation initiation factor IF-2	1.05281
XAC1804	murB	UDP-N-acetylenolpyruvoylglucosamine reductase	1.0527
XAC0221	secB	preprotein translocase subunit SecB	1.05215
XAC0645	pepN	aminopeptidase	1.05192
XAC2698	nuoG	NADH dehydrogenase subunit G	1.05135
XAC1880	rpfB	long-chain fatty acid-CoA ligase	1.05095
XAC2360	pyrC	dihydroorotase	1.05048
XAC2758	gltT	glutamate symporter	1.05023
XAC1627	ligA	NAD-dependent DNA ligase LigA	1.04985
XAC1155	hflK	integral membrane protease subunit	1.04958
XAC3801	def	peptide deformylase	1.04953
XAC2701	nuoD	NADH dehydrogenase subunit D	1.04909
XAC1040	ppk	polyphosphate kinase	1.04855
XAC2700	nuoE	NADH dehydrogenase subunit E	1.04717
XAC1590	XAC1590	hypothetical protein	1.04665
XAC4006	trpS	tryptophanyl-tRNA synthetase	1.04627
XAC2924	pilT	twitching motility protein	1.04617
XAC3493	XAC3493	ribosome-associated GTPase	1.04511
XAC4367	glpQ	glycerophosphoryl diester phosphodiesterase	1.04195
XAC1740	recA	recombinase A	1.04151
XAC2805	yjl094C	cation:proton antiporter	1.04116
XAC3393	spoT	pentaphosphate guanosine-3'-pyrophosphohydrolase	1.04097
XAC3912	algC	phosphomannomutase	1.03962
XAC0950	prsA	ribose-phosphate pyrophosphokinase	1.0396
XAC2971	yhbG	ABC transporter ATP-binding protein	1.0394
XAC3897	tyrS	tyrosyl-tRNA synthetase	1.03905
XAC2743	oar	Oar protein	1.03609
XAC3650	atpG	ATP synthase F0F1 subunit gamma	1.03587
XAC0120	tldD	TldD protein	1.03393
XAC0989	rpsE	30S ribosomal protein S5	1.03391
XAC0893	glnS	glutaminyl-tRNA synthetase	1.02947
XAC4284	mdoD	glucan biosynthesis protein D	1.02722
XAC0966	rpoC	DNA-directed RNA polymerase subunit beta'	1.0246
XAC1551	ugd	UDP-glucose dehydrogenase	1.02394
XAC0965	rpoB	DNA-directed RNA polymerase subunit beta	1.01957
XAC1623	smc	chromosome segregation protein	1.01927
XAC2298	rpsA	30S ribosomal protein S1	1.01467
Underexpressed Genes
XAC1492	XAC1492	hypothetical protein	-10.2168
XAC3594	XAC3594	hypothetical protein	-7.37627
XAC3593	XAC3593	NAD dependent epimerase/dehydratase/dehydrogenase	-6.33208
XAC1507	mobL	plasmid mobilization protein	-3.28141
XAC2868	vieA	response regulator	-3.2756
XAC0209	yojM	superoxide dismutase like protein	-3.2756
XAC0048	XAC0048	hypothetical protein	-3.03167
XAC2866	mcp	chemotaxis protein	-3.01695
XAC0334	sflA	NADH-dependent FMN reductase	-2.74694
XAC3273	XAC3273	histidine kinase-response regulator hybrid protein	-2.65789
XAC2865	cheA	chemotaxis histidine protein kinase	-2.65599
XAC1891	tsr	chemotaxis protein	-2.26081
XAC3323	XAC3323	hypothetical protein	-2.23523
XAC2657	XAC2657	hypothetical protein	-2.15866
XAC0335	XAC0335	hypothetical protein	-2.15164
XAC0029	egl	cellulase	-2.13986
XAC0028	egl	cellulase	-2.12774
XAC1900	tsr	chemotaxis protein	-2.07995
XAC3784	XAC3784	hypothetical protein	-1.97521
XAC1899	tsr	chemotaxis protein	-1.96452
XAC1896	tsr	chemotaxis protein	-1.95971
XAC0210	sodC2	superoxide dismutase	-1.91564
XAC1508	XAC1508	hypothetical protein	-1.91391
XAC0691	XAC0691	hypothetical protein	-1.90467
XAC0092	XAC0092	hypothetical protein	-1.88323
XAC2599	aglA	alpha-glucosidase	-1.86774
XAC0098	XAC0098	hypothetical protein	-1.8434
XAC0756	kdpA	potassium-transporting ATPase subunit A	-1.83567
XAC1890	cheR	chemotaxis protein methyltransferase	-1.83156
XAC0050	XAC0050	hypothetical protein	-1.78103
XAC3693	motA	flagellar motor protein MotA	-1.77814
XAC1146	fecA	TonB-dependent receptor	-1.74149
XAC1795	XAC1795	hypothetical protein	-1.71942
XAC0336	metE	5-methyltetrahydropteroyltriglutamate-- homocysteine S-methyltransferase	-1.70971
XAC2448	mcp	chemotaxis protein	-1.70927
XAC3741	XAC3741	hypothetical protein	-1.70351
XAC0350	XAC0350	hypothetical protein	-1.7005
XAC2600	btuB	TonB-dependent receptor	-1.69716
XAC1815	fhaB	filamentous hemagglutinin	-1.67924
XAC1887	pdeA	c-di-GMP phosphodiesterase A	-1.67206
XAC3365	XAC3365	hypothetical protein	-1.67153
XAC1895	tsr	chemotaxis protein	-1.65376
XAC3635	XAC3635	hypothetical protein	-1.65126
XAC2869	cheR	response regulator for chemotaxis	-1.6422
XAC0611	tsr	chemotaxis protein	-1.62731
XAC2597	suc1	transporter	-1.61319
XAC2482	rrpX	transcriptional regulator	-1.60563
XAC1902	tsr	chemotaxis protein	-1.59262
XAC3725	XAC3725	hypothetical protein	-1.5843
XAC1894	tsr	chemotaxis protein	-1.57087
XAC0051	asnB	asparagine synthase	-1.56968
XAC0047	XAC0047	galactosyltransferase	-1.5591
XAC0424	XAC0424	hypothetical protein	-1.55239
XAC3726	XAC3726	hypothetical protein	-1.51906
XAC1993	XAC1993	hypothetical protein	-1.5148
XAC1889	cheD	chemoreceptor glutamine deamidase CheD	-1.50347
XAC3922	entF	ATP-dependent serine activating enzyme	-1.49627
XAC0606	XAC0606	endonuclease	-1.49393
XAC0496	XAC0496	hypothetical protein	-1.48709
XAC0235	dhaA	haloalkane dehalogenase	-1.48369
XAC3132	mcp	chemotaxis protein	-1.47417
XAC3364	XAC3364	hypothetical protein	-1.47007
XAC3927	XAC3927	hypothetical protein	-1.46985
XAC2598	XAC2598	hypothetical protein	-1.46878
XAC2027	XAC2027	hypothetical protein	-1.46814
XAC1509	XAC1509	hypothetical protein	-1.45425
XAC1971	XAC1971	hypothetical protein	-1.45387
XAC4283	XAC4283	sensor histidine kinase	-1.45308
XAC2602	aglA	alpha-glucosidase	-1.43353
XAC1903	cheA	chemotaxis protein	-1.38982
XAC0940	XAC0940	hypothetical protein	-1.38904
XAC0108	atsE	AtsE protein	-1.38224
XAC0957	tuf	elongation factor Tu	-1.37688
XAC0540	XAC0540	ribonuclease	-1.37294
XAC1193	XAC1193	hypothetical protein	-1.36465
XAC0107	XAC0107	hypothetical protein	-1.36055
XAC3562	pel	pectate lyase	-1.35371
XAC3300	estA	esterase	-1.35141
XAC2596	cgt	cyclomaltodextrin glucanotransferase	-1.3447
XAC1034	XAC1034	peptidyl-Asp metalloendopeptidase	-1.33483
XAC1893	tsr	chemotaxis protein	-1.32962
XAC1178	XAC1178	oxidoreductase	-1.32449
XAC3763	XAC3763	hypothetical protein	-1.31708
XAC0690	fecA	TonB-dependent receptor	-1.31647
XAC3272	XAC3272	hypothetical protein	-1.31192
XAC2026	XAC2026	hypothetical protein	-1.31142
XAC0285	XAC0285	hypothetical protein	-1.30655
XAC2580	gumG	GumG protein	-1.30329
XAC1996	mcp	chemotaxis protein	-1.30099
XAC3050	btuB	TonB-dependent receptor	-1.29854
XAC1905	XAC1905	hypothetical protein	-1.29525
XAC1363	araJ	MFS transporter	-1.29434
XAC2577	gumJ	GumJ protein	-1.28709
XAC1904	cheY	chemotaxis response regulator	-1.28459
XAC1973	fliS	flagellar protein	-1.28174
XAC2582	gumE	GumE protein	-1.27812
XAC0394	hrpF	HrpF protein	-1.27399
XAC0584	XAC0584	hypothetical protein	-1.26471
XAC1972	XAC1972	hypothetical protein	-1.2636
XAC3739	XAC3739	hypothetical protein	-1.26355
XAC0798	amy	alpha-amylase	-1.26022
XAC3324	XAC3324	hypothetical protein	-1.25568
XAC1364	XAC1364	hypothetical protein	-1.25281
XAC1868	XAC1868	hypothetical protein	-1.25126
XAC2494	yieO	drug resistance translocase	-1.25064
XAC2585	gumB	GumB protein	-1.25012
XAC0747	XAC0747	hypothetical protein	-1.2469
XAC2584	gumC	GumC protein	-1.24511
XAC0682	XAC0682	hypothetical protein	-1.24321
XAC1177	XAC1177	hypothetical protein	-1.2424
XAC2608	XAC2608	VirB6 protein	-1.2338
XAC1666	tsr	chemotaxis protein	-1.23356
XAC3615	XAC3615	hypothetical protein	-1.23261
XAC3839	XAC3839	hypothetical protein	-1.22781
XAC3446	XAC3446	hypothetical protein	-1.22774
XAC1810	XAC1810	hypothetical protein	-1.22683
XAC2261	yme	plasmid-like protein	-1.22387
XAC2812	XAC2812	hypothetical protein	-1.22239
XAC3966	XAC3966	hypothetical protein	-1.22212
XAC2579	gumH	GumH protein	-1.2191
XAC0096	XAC0096	hypothetical protein	-1.21778
XAC3866	XAC3866	hypothetical protein	-1.21403
XAC2359	XAC2359	hypothetical protein	-1.21016
XAC0428	malQ	4-alpha-glucanotransferase	-1.20699
XAC3254	glgX	glycogen debranching protein	-1.20454
XAC1319	algU	RNA polymerase sigma factor RpoE	-1.19859
XAC0612	engXCA	cellulase	-1.19584
XAC1632	XAC1632	hypothetical protein	-1.19366
XAC2581	gumF	GumF protein	-1.19155
XAC2583	gumD	GumD protein	-1.18886
XAC0610	XAC0610	histidine kinase-response regulator hybrid protein	-1.18752
XAC2414	lig3	ATP-dependent DNA ligase	-1.18464
XAC2103	XAC2103	DNA recombinase	-1.17063
XAC1321	mucD	periplasmic protease	-1.16508
XAC2574	gumM	GumM protein	-1.16384
XAC4294	XAC4294	hypothetical protein	-1.1625
XAC1521	grpE	heat shock protein GrpE	-1.16128
XAC1654	acpD	ACP phosphodieterase	-1.16048
XAC0465	XAC0465	metalloproteinase	-1.15921
XAC2576	gumK	GumK protein	-1.15622
XAC2578	gumI	GumI protein	-1.15615
XAC3121	fepA	TonB-dependent receptor	-1.15604
XAC2122	XAC2122	dehydrogenase	-1.14317
XAC0035	XAC0035	hypothetical protein	-1.14278
XAC0189	iorA	indolepyruvate ferredoxin oxidoreductase	-1.13947
XAC0224	poxB	pyruvate dehydrogenase	-1.13561
XAC1187	XAC1187	hydroxylase large subunit	-1.13164
XAC0431	glgX	glycogen debranching protein	-1.12909
XAC1211	katE	catalase	-1.12851
XAC0155	XAC0155	trehalose synthase	-1.12365
XAC3458	leuC	isopropylmalate isomerase large subunit	-1.12231
XAC2893	yagR	oxidoreductase	-1.11947
XAC0495	XAC0495	two-component system regulatory protein	-1.11841
XAC2151	yapH	YapH protein	-1.1133
XAC1188	XAC1188	hydroxylase molybdopterin-containing subunit	-1.11309
XAC3524	XAC3524	hypothetical protein	-1.11218
XAC1495	xrvA	virulence regulator	-1.10287
XAC2992	XAC2992	endoproteinase ArgC	-1.10223
XAC1959	XAC1959	hypothetical protein	-1.10202
XAC0122	tldD	TldD protein	-1.10118
XAC0154	XAC0154	alpha-amylase	-1.09869
XAC2895	yagT	xanthine dehydrogenase iron-sulfur-binding subunit	-1.08859
XAC4204	XAC4204	hypothetical protein	-1.08328
XAC0223	XAC0223	hypothetical protein	-1.08063
XAC1400	XAC1400	PHB depolymerase	-1.08021
XAC0585	XAC0585	hypothetical protein	-1.07853
XAC3243	pilD	type IV pre-pilin leader peptidase	-1.07705
XAC0741	yjjK	ABC transporter ATP-binding protein	-1.07253
XAC2990	XAC2990	hypothetical protein	-1.07092
XAC1149	XAC1149	bacterioferritin	-1.06926
XAC0264	accD	acyl-CoA carboxyltransferase subunit beta	-1.06144
XAC2040	yggB	small conductance mechanosensitive ion channel	-1.06111
XAC2951	comEA	DNA transport competence protein	-1.05968
XAC4274	XAC4274	OmpA-like protein	-1.05836
XAC1325	rnc	ribonuclease III	-1.042
XAC0711	XAC0711	GntR family transcriptional regulator	-1.03496
XAC1012	mopB	hypothetical protein	-1.00515
