# Supplementary material for: Comparative genomic and transcriptome analyses of pathotypes of Xanthomonas citri subsp. citri provide insights into mechanisms of bacterial virulence and host range
Source: BMC Genomics. 2013 Aug 14;14:551. doi: 10.1186/1471-2164-14-551 (PMC3751643; doi:10.1186/1471-2164-14-551)
Supplement: Additional file 12 — Differentially expressed genes between X. citri subsp. citri str. 306 (A) and X. citri subsp. citri str. Aw12879 (W) in XVM2 medium. [file 1471-2164-14-551-S12.xlsx]

## Sheet: Sheet1
Additional file 12. Differentially expressed genes between X. citri subsp. citri str. 306 (A) and X. citri subsp. citri str. Aw12879 (W) in XVM2 medium.
Note: cut-off value: │log2 fold change│> 1 (│fold change│ > 2), FDR < 0.05.
Locus tag	Gene Name	Product	Log2 Fold Change WXVM/AXVM
Overexpressed Genes
XAC4248	gnl	gluconolactonase	3.87777
XAC1689	XAC1689	hypothetical protein	3.77508
XAC3616	bioD	dithiobiotin synthetase	2.7682
XAC3444	btuB	TonB-dependent receptor	2.62696
XAC1696	XAC1696	methyltransferase	2.19687
XAC2538	XAC2538	hypothetical protein	2.09329
XAC2860	XAC2860	hypothetical protein	2.03865
XAC2603	XAC2603	ISxac4 transposase	1.96968
XAC2787	XAC2787	hypothetical protein	1.95685
XAC2604	XAC2604	ISxac4 transposase	1.95537
XAC1688	XAC1688	hypothetical protein	1.88063
XAC3475	XAC3475	hypothetical protein	1.82848
XAC3712	XAC3712	metallopeptidase	1.81512
XAC2520	XAC2520	TonB-dependent receptor	1.79888
XAC3445	XAC3445	transcriptional regulator	1.7917
XAC2891	XAC2891	hypothetical protein	1.79026
XAC0999	cirA	colicin I receptor	1.76656
XAC3518	bcsA	celullose synthase	1.75748
XAC3474	cit1	citrate carrier protein	1.73849
XAC3028	XAC3028	histidine kinase-response regulator hybrid protein	1.59405
XAC3090	XAC3090	leucin rich protein	1.5885
XAC2423	XAC2423	IS1478 transposase	1.56913
XAC3473	XAC3473	sensor histidine kinase	1.56311
XAC1068	stf	phage-related tail protein	1.54788
XAC2531	btuB	TonB-dependent receptor	1.52989
XAC1338	XAC1338	oxidoreductase	1.52637
XAC2966	XAC2966	hypothetical protein	1.4868
XAC3133	yggA	membrane transport protein	1.47967
XAC2141	lytT	two-component system regulatory protein	1.44212
XAC3162	bla	beta lactamase	1.42662
XAC2024	cirA	TonB-dependent receptor	1.41507
XAC4218	tatA	twin-arginine translocation protein TatA	1.41437
XAC0629	XAC0629	hypothetical protein	1.38656
XAC3271	tcp	chemotaxis transducer	1.38009
XAC1164	XAC1164	hypothetical protein	1.37434
XAC1265	hrpG	HrpG protein	1.37101
XAC0503	nudC	NADH pyrophosphatase	1.36946
XAC2098	syrE2	ATP-dependent serine activating enzyme	1.36103
XAC3731	exsF	regulatory protein	1.35747
XAC3166	bfeA	ferric enterobactin receptor	1.33983
XAC2014	XAC2014	TetR family transcriptional regulator	1.33955
XAC1702	XAC1702	Mg-protoporphyrin IX monomethyl ester oxidative cyclase	1.33904
XAC1680	XAC1680	serine protease	1.33336
XAC1304	XAC1304	hypothetical protein	1.32199
XAC3663	XAC3663	hypothetical protein	1.3218
XAC3129	XAC3129	pseudouridylate synthase	1.3207
XAC1137	prpB	2-methylisocitrate lyase	1.31929
XAC2518	XAC2518	hypothetical protein	1.31924
XAC3993	XAC3993	two-component system regulatory protein	1.31453
XAC0151	XAC0151	hypothetical protein	1.3025
XAC2589	pheT	phenylalanyl-tRNA synthetase subunit beta	1.30097
XAC3505	rhgB	rhamnogalacturonase B	1.30072
XAC3704	XAC3704	DNA polymerase-like protein	1.30056
XAC1145	XAC1145	hypothetical protein	1.29969
XAC2051	XAC2051	oxidoreductase	1.2985
XAC3989	prtI	ECF sigma factor	1.29845
XAC2537	XAC2537	peptidase	1.29638
XAC1172	XAC1172	hypothetical protein	1.2955
XAC3814	norM	multidrug efflux protein	1.29541
XAC3332	cysH	phosphoadenosine phosphosulfate reductase	1.29407
XAC3255	XAC3255	hypothetical protein	1.29
XAC2430	XAC2430	Tn5044 transposase	1.28612
XAC1388	XAC1388	hypothetical protein	1.28374
XAC1266	hrpXct	HrpX protein	1.28273
XAC2922	hrpW	HrpW protein	1.27647
XAC2341	gaa	glutaryl-7-ACA acylase	1.27429
XAC1713	XAC1713	carboxypeptidase-like protein	1.27403
XAC3878	XAC3878	disulfide-isomerase	1.26962
XAC3685	XAC3685	hypothetical protein	1.26958
XAC2761	xseB	exodeoxyribonuclease VII small subunit	1.26707
XAC4222	XAC4222	hypothetical protein	1.26584
XAC3448	btuB	TonB-dependent receptor	1.26343
XAC0501	XAC0501	hypothetical protein	1.26172
XAC0435	virK	VirK protein	1.25948
XAC2682	XAC2682	hypothetical protein	1.25471
XAC2089	kdsB	3-deoxy-manno-octulosonate cytidylyltransferase	1.25384
XAC0559	XAC0559	hypothetical protein	1.25073
XAC0970	tuf	elongation factor Tu	1.24922
XAC1284	XAC1284	two-component system regulatory protein	1.24454
XAC0659	mrdA	penicillin-binding protein 2	1.24299
XAC3909	dpm1	dolichol-phosphate mannosyltransferase	1.23655
XAC3433	XAC3433	hypothetical protein	1.23616
XAC1708	exoD	ExoD protein	1.23366
XAC2529	rhsD	RhsD protein	1.23243
XAC4314	Y4JJ	plasmid stability protein	1.23137
XAC2863	XAC2863	hypothetical protein	1.23002
XAC3923	speA	arginine decarboxylase	1.22825
XAC0150	XAC0150	hypothetical protein	1.22725
XAC1054	XAC1054	integrase	1.22637
XAC0278	XAC0278	hypothetical protein	1.2263
XAC1275	xylB	arabinosidase	1.22534
XAC3432	XAC3432	serine/threonine protein kinase	1.22423
XAC2123	XAC2123	hypothetical protein	1.22301
XAC2960	XAC2960	hypothetical protein	1.22109
XAC0382	aspH	aspartyl-asparaginyl beta-hydroxylase	1.22048
XAC0186	XAC0186	hypothetical protein	1.22038
XAC1479	XAC1479	OmpA family protein	1.21842
XAC1356	XAC1356	hypothetical protein	1.21827
XAC2955	XAC2955	nucleotidyl transferase	1.21712
XAC2345	argH	argininosuccinate lyase	1.2168
XAC1282	XAC1282	two-component system sensor protein	1.21103
XAC4167	XAC4167	hypothetical protein	1.20926
XAC3136	exsG	two-component system sensor protein	1.20681
XAC3972	XAC3972	hypothetical protein	1.2056
XAC1667	XAC1667	oxidoreductase	1.20413
XAC2791	XAC2791	transcriptional regulator	1.20406
XAC0543	XAC0543	hypothetical protein	1.20346
XAC3465	htrB	lipid A biosynthesis lauroyl acyltransferase	1.20236
XAC0003	recF	recombination protein F	1.20171
XAC2824	XAC2824	phosphodiesterase-nucleotide pyrophosphatase	1.20112
XAC0642	rmrB	MFS transporter	1.2005
XAC3139	XAC3139	radical activating enzyme	1.19761
XAC3850	acrA	acriflavin resistance protein	1.19521
XAC2321	XAC2321	hydrolase	1.19115
XAC3525	XAC3525	hypothetical protein	1.19078
XAC2387	XAC2387	ribonuclease	1.18995
XAC3430	kch	ion transporter	1.18983
XAC3209	ostB	trehalose-6-phosphate phosphatase	1.18975
XAC3590	XAC3590	oxidoreductase	1.1896
XAC4073	XAC4073	flavodoxin	1.18886
XAC2696	nuoI	NADH dehydrogenase subunit I	1.18713
XAC1646	XAC1646	sulfite oxidase subunit YedZ	1.18688
XAC2066	acrD	transporter	1.18636
XAC4299	XAC4299	hypothetical protein	1.18633
XAC2494	yieO	drug resistance translocase	1.18624
XAC4371	XAC4371	polysaccharide deacetylase	1.18536
XAC2087	msbA	ABC transporter ATP-binding protein	1.18439
XAC2694	nuoK	NADH dehydrogenase subunit K	1.18368
XAC2949	XAC2949	calcium-binding protein	1.18298
XAC1473	XAC1473	hypothetical protein	1.18175
XAC3044	XAC3044	hypothetical protein	1.18078
XAC3067	nudE	ADP-ribose diphosphatase NudE	1.17985
XAC4213	XAC4213	hypothetical protein	1.17873
XAC3210	XAC3210	hypothetical protein	1.17757
XAC3368	XAC3368	hypothetical protein	1.17687
XAC3381	pilQ	fimbrial assembly protein	1.17424
XAC3065	mazG	nucleoside triphosphate pyrophosphohydrolase	1.174
XAC3117	pqqE	pyrroloquinoline quinone biosynthesis protein PqqE	1.17351
XAC3524	XAC3524	hypothetical protein	1.17321
XAC0482	XAC0482	hypothetical protein	1.17246
XAC3910	XAC3910	hypothetical protein	1.17234
XAC0262	XAC0262	dipeptidyl anminopeptidase	1.17233
XAC2692	nuoM	NADH dehydrogenase subunit M	1.17171
XAC3684	XAC3684	hypothetical protein	1.17062
XAC4151	uvrD	DNA-dependent helicase II	1.16973
XAC1242	pthX	pathogenicity-like protein	1.16966
XAC1281	cheR	chemotaxis protein	1.16962
XAC1574	pstB	phosphate transporter ATP-binding protein	1.16843
XAC3249	colS	two-component system sensor protein	1.16733
XAC1764	XAC1764	regucalcin	1.16719
XAC2086	exbD	biopolymer transport protein	1.16717
XAC2129	fabG	3-ketoacyl-ACP reductase	1.16707
XAC2312	XAC2312	hypothetical protein	1.16655
XAC2693	nuoL	NADH dehydrogenase subunit L	1.16643
XAC4204	XAC4204	hypothetical protein	1.16626
XAC3476	ybhD	transcriptional regulator	1.16614
XAC4080	kefC	glutathione-regulated potassium-efflux system protein	1.16571
XAC2370	XAC2370	hypothetical protein	1.16476
XAC1759	gcvR	glycine cleavage system transcriptional repressor	1.16399
XAC2691	nuoN	NADH dehydrogenase subunit N	1.16383
XAC2216	XAC2216	hypothetical protein	1.16334
XAC0783	ftsA	cell division protein	1.1631
XAC2908	murD	UDP-N-acetylmuramoyl-L-alanyl-D-glutamate synthetase	1.16247
XAC0969	fusA	elongation factor G	1.16212
XAC1283	XAC1283	two-component system sensor protein	1.16086
XAC3490	XAC3490	amylosucrase or alpha amylase	1.15999
XAC0025	XAC0025	hypothetical protein	1.15895
XAC3521	pncB	nicotinate phosphoribosyltransferase	1.15811
XAC3869	bglX	beta-glucosidase	1.15708
XAC1516	smpA	hypothetical protein	1.15707
XAC4031	dinG	ATP-dependent DNA helicase DinG	1.15572
XAC0338	XAC0338	hypothetical protein	1.15466
XAC2683	pnp	polynucleotide phosphorylase	1.15414
XAC3796	XAC3796	lipopolysaccharide core biosynthesis glycosyl transferase	1.15357
XAC3831	rho	transcription termination factor Rho	1.15302
XAC1709	tlyC	hemolysin	1.15172
XAC1598	XAC1598	hypothetical protein	1.15062
XAC1317	czcD	cobalt-zinc-cadmium resistance protein	1.1505
XAC3027	emrA	MFS transporter	1.14995
XAC2591	rplT	50S ribosomal protein L20	1.14963
XAC3157	ycaD	transmembrane transport protein	1.14943
XAC0866	ostA	organic solvent tolerance protein	1.14822
XAC3833	ampR	B-lactamase regulatory protein	1.14774
XAC2745	XAC2745	metallopeptidase	1.14754
XAC2019	XAC2019	hypothetical protein	1.14724
XAC1303	mutS	DNA mismatch repair protein MutS	1.14714
XAC2713	XAC2713	oxidoreductase	1.14682
XAC3326	acrF	acriflavin resistance protein	1.14569
XAC3110	XAC3110	glycosyltransferase	1.14479
XAC0234	XAC0234	hypothetical protein	1.14478
XAC2909	XAC2909	hypothetical protein	1.14471
XAC4022	phoQ	two-component system sensor protein	1.14298
XAC2695	nuoJ	NADH dehydrogenase subunit J	1.14224
XAC3487	cebR	transcriptional regulator	1.1397
XAC0944	prfA	peptide chain release factor 1	1.13912
XAC2136	XAC2136	oxidoreductase	1.13886
XAC3256	xrvA	virulence regulator	1.13807
XAC2939	XAC2939	acetyltransferase	1.13769
XAC0476	trpE	anthranilate synthase component I	1.13728
XAC1840	XAC1840	methylthioribulose-1-phosphate dehydratase	1.13688
XAC2593	infC	translation initiation factor IF-3	1.13648
XAC0997	rplQ	50S ribosomal protein L17	1.1347
XAC1262	XAC1262	hypothetical protein	1.13256
XAC0993	rpsM	30S ribosomal protein S13	1.13151
XAC1420	XAC1420	hypothetical protein	1.13144
XAC2054	XAC2054	two-component system sensor protein	1.13114
XAC1629	XAC1629	hypothetical protein	1.13097
XAC3671	XAC3671	nucleotide-binding protein	1.12989
XAC2419	traY	hypothetical protein	1.12988
XAC2388	XAC2388	hypothetical protein	1.12917
XAC2728	psd	phosphatidylserine decarboxylase	1.12826
XAC2697	nuoH	NADH dehydrogenase subunit H	1.12791
XAC2825	yadQ	chloride channel	1.12774
XAC2020	XAC2020	hypothetical protein	1.12763
XAC2969	XAC2969	hypothetical protein	1.12711
XAC0772	mraW	S-adenosyl-methyltransferase MraW	1.12665
XAC3788	rpoD	RNA polymerase sigma factor RpoD	1.12527
XAC2700	nuoE	NADH dehydrogenase subunit E	1.1251
XAC2999	XAC2999	peptidase	1.12499
XAC3343	XAC3343	hypothetical protein	1.12435
XAC2768	XAC2768	hypothetical protein	1.12352
XAC3142	tolB	translocation protein TolB	1.12333
XAC4074	nrdF	ribonucleotide-diphosphate reductase subunit beta	1.12193
XAC3846	queF	7-cyano-7-deazaguanine reductase	1.12147
XAC0431	glgX	glycogen debranching protein	1.11947
XAC3971	XAC3971	hypothetical protein	1.11847
XAC3462	pcm	L-isoaspartate protein carboxylmethyltransferase	1.11653
XAC4069	XAC4069	hypothetical protein	1.11603
XAC0683	XAC0683	two-component system sensor protein	1.1159
XAC3589	XAC3589	hypothetical protein	1.11547
XAC4004	XAC4004	peptidase	1.11541
XAC0937	rbn	ribonuclease BN/unknown domain fusion protein	1.11481
XAC3386	mrcA	penicillin-binding protein 1A	1.11409
XAC0771	XAC0771	cell division protein MraZ	1.11397
XAC3037	XAC3037	hydrolase	1.11358
XAC2010	XAC2010	recombination factor protein RarA	1.11346
XAC0630	aspC	hypothetical protein	1.11272
XAC4336	recB	exodeoxyribonuclease V subunit beta	1.11252
XAC0547	XAC0547	hypothetical protein	1.11192
XAC0144	iroN	TonB-dependent receptor	1.11173
XAC3464	kdtA	3-deoxy-D-manno-octulosonic-acid transferase	1.11084
XAC0779	murG	undecaprenyldiphospho-muramoylpentapeptide beta-N- acetylglucosaminyltransferase	1.11055
XAC2320	XAC2320	glutamine cyclotransferase	1.10984
XAC0731	XAC0731	hypothetical protein	1.10956
XAC1098	moaC	molybdenum cofactor biosynthesis protein MoaC	1.10903
XAC3986	XAC3986	hydrolase	1.1081
XAC2420	XAC2420	hypothetical protein	1.10436
XAC3877	XAC3877	hypothetical protein	1.10249
XAC4081	zwf	glucose-6-phosphate 1-dehydrogenase	1.10246
XAC0280	XAC0280	ATPase	1.10236
XAC0678	XAC0678	hypothetical protein	1.10202
XAC1428	map	methionine aminopeptidase	1.10138
XAC2625	uvrB	excinuclease ABC subunit B	1.10097
XAC3561	slt	soluble lytic murein transglycosylase	1.1004
XAC1783	pcnB	polynucleotide adenylyltransferase	1.10028
XAC0785	lpxC	UDP-3-O-[3-hydroxymyristoyl] N-acetylglucosamine deacetylase	1.0986
XAC0774	ftsI	penicillin-binding protein 3	1.09843
XAC0992	secY	preprotein translocase subunit SecY	1.09828
XAC2614	virB4	VirB4 protein	1.09823
XAC2980	mgtE	Mg++ transporter	1.09808
XAC2763	XAC2763	extracellular protease	1.09787
XAC1716	pyrG	CTP synthetase	1.09781
XAC2701	nuoD	NADH dehydrogenase subunit D	1.09647
XAC2389	uup	ABC transporter ATP-binding protein	1.09642
XAC4286	mutM	formamidopyrimidine-DNA glycosylase	1.09597
XAC2332	metX	homoserine O-acetyltransferase	1.09487
XAC2857	XAC2857	hypothetical protein	1.09459
XAC1224	minE	cell division topological specificity factor MinE	1.09441
XAC2698	nuoG	NADH dehydrogenase subunit G	1.09378
XAC3393	spoT	pentaphosphate guanosine-3'-pyrophosphohydrolase	1.09311
XAC1408	lpxB	lipid-A-disaccharide synthase	1.09231
XAC2377	ubiG	3-demethylubiquinone-9 3-methyltransferase	1.09211
XAC3463	tolC	TolC protein	1.09204
XAC0842	thyA	thymidylate synthase	1.09161
XAC0626	XAC0626	outer membrane lipoprotein	1.09029
XAC3408	XAC3408	cell division protein ZapA	1.08948
XAC0631	ptrB	oligopeptidase B	1.08861
XAC0865	surA	peptidyl-prolyl cis-trans isomerase	1.08804
XAC1089	rnhA	ribonuclease H	1.08712
XAC0728	gsh1	glutamate-cysteine ligase	1.08657
XAC1459	msbA	ABC transporter ATP-binding protein	1.08351
XAC1911	XAC1911	hypothetical protein	1.08092
XAC2911	lysA	bifunctional aspartate kinase/diaminopimelate decarboxylase	1.08037
XAC2428	XAC2428	hypothetical protein	1.07895
XAC4075	nrdA	ribonucleotide-diphosphate reductase subunit alpha	1.07887
XAC0667	lipB	lipoate-protein ligase B	1.07868
XAC2551	XAC2551	transcriptional regulator	1.0779
XAC0307	XAC0307	nucleoside hydrolase	1.07728
XAC4308	kgtP	dicarboxylate transport protein	1.07714
XAC3140	XAC3140	hypothetical protein	1.07538
XAC3141	ompP6	outer membrane protein P6	1.07484
XAC3145	tolQ	TolQ protein	1.07378
XAC2699	nuoF	NADH-ubiquinone oxidoreductase NQO1 subunit	1.07347
XAC2717	trpB	tryptophan synthase subunit beta	1.0727
XAC0466	XAC0466	lytic enzyme	1.07232
XAC0987	rplF	50S ribosomal protein L6	1.06961
XAC0499	XAC0499	iron-sulfur cluster insertion protein ErpA	1.06874
XAC2092	uvrC	excinuclease ABC subunit C	1.06856
XAC0926	XAC0926	hypothetical protein	1.06811
XAC0664	dacC	penicillin-binding protein 6	1.06685
XAC2053	tex	transcription-like protein	1.06369
XAC1863	greA	transcription elongation factor GreA	1.06314
XAC4045	XAC4045	hypothetical protein	1.06259
XAC3851	XAC3851	hypothetical protein	1.06181
XAC0979	rplP	50S ribosomal protein L16	1.06128
XAC2530	XAC2530	hypothetical protein	1.05966
XAC1739	lexA	LexA repressor	1.058
XAC0978	rpsC	30S ribosomal protein S3	1.05539
XAC1876	lysS	lysyl-tRNA synthetase	1.05525
XAC2386	sodM	superoxidase dismutase	1.05456
XAC3352	gapA	glyceraldehyde-3-phosphate dehydrogenase	1.05374
XAC3575	etf-QO	flavoprotein-ubiquinone oxidoreductase	1.05241
XAC2293	XAC2293	dehydratase	1.04938
XAC1653	serS	seryl-tRNA synthetase	1.04898
XAC4023	phoP	two-component system regulatory protein	1.04706
XAC2077	sdhA	succinate dehydrogenase flavoprotein subunit	1.03731
XAC1348	atoB	acetoacetyl-CoA thiolase	1.03632
XAC2767	tldD	TldD protein	1.03193
XAC3804	smg	hypothetical protein	1.0315
Underexpressed Genes
XAC3260	mobL	plasmid mobilization protein	-15.8789
XAC3594	XAC3594	hypothetical protein	-3.56668
XAC3298	XAC3298	integrase	-3.49095
XAC4225	xylA	xylose isomerase	-3.36196
XAC3593	XAC3593	NAD dependent epimerase/dehydratase/dehydrogenase	-3.0882
XAC1492	XAC1492	hypothetical protein	-2.63453
XAC1507	mobL	plasmid mobilization protein	-2.10989
XAC0210	sodC2	superoxide dismutase	-2.03503
XAC0029	egl	cellulase	-1.93293
XAC0753	XAC0753	hypothetical protein	-1.92587
XAC0540	XAC0540	ribonuclease	-1.91134
XAC0757	kdpB	potassium-transporting ATPase subunit B	-1.83857
XAC2151	yapH	YapH protein	-1.80084
XAC3323	XAC3323	hypothetical protein	-1.77428
XAC0758	kdpC	potassium-transporting ATPase subunit C	-1.71828
XAC3273	XAC3273	histidine kinase-response regulator hybrid protein	-1.69916
XAC0048	XAC0048	hypothetical protein	-1.56206
XAC2598	XAC2598	hypothetical protein	-1.5407
XAC3364	XAC3364	hypothetical protein	-1.51893
XAC0028	egl	cellulase	-1.49086
XAC0759	kdpD	two-component system sensor protein	-1.48695
XAC1034	XAC1034	peptidyl-Asp metalloendopeptidase	-1.46483
XAC2364	eutP	ethanolamin permease	-1.43843
XAC1927	aslB	Fe-S oxidoreductase	-1.41865
XAC4176	actP	acetate permease	-1.41578
XAC0957	tuf	elongation factor Tu	-1.41571
XAC0051	asnB	asparagine synthase	-1.3941
XAC0465	XAC0465	metalloproteinase	-1.38213
XAC0612	engXCA	cellulase	-1.37753
XAC0346	XAC0346	degenerated cellulase	-1.36446
XAC2596	cgt	cyclomaltodextrin glucanotransferase	-1.3567
XAC3300	estA	esterase	-1.35462
XAC2600	btuB	TonB-dependent receptor	-1.34183
XAC0928	XAC0928	extracellular protease	-1.33739
XAC0235	dhaA	haloalkane dehalogenase	-1.33434
XAC1821	thrB	homoserine kinase	-1.32595
XAC2992	XAC2992	endoproteinase ArgC	-1.32122
XAC2185	fhuA	ferrichrome-iron receptor	-1.31659
XAC0122	tldD	TldD protein	-1.30636
XAC2830	fhuA	TonB-dependent receptor	-1.30372
XAC4052	XAC4052	TonB-like protein	-1.29838
XAC0190	XAC0190	hypothetical protein	-1.29734
XAC0202	XAC0202	hypothetical protein	-1.29614
XAC3460	XAC3460	hypothetical protein	-1.28427
XAC1321	mucD	periplasmic protease	-1.27471
XAC1011	XAC1011	oxidoreductase	-1.2741
XAC3868	yliI	dehydrogenase	-1.26993
XAC0067	mdpB	microcystin dependent protein	-1.2656
XAC4177	XAC4177	hypothetical protein	-1.2655
XAC2597	suc1	transporter	-1.26376
XAC0082	XAC0082	short chain oxidoreductase	-1.25946
XAC3768	XAC3768	chemotaxis protein	-1.25171
XAC3471	dctA	C4-dicarboxylate transporter DctA	-1.24733
XAC0445	pdhB	pyruvate dehydrogenase E1 beta subunit	-1.23775
XAC4172	XAC4172	transcriptional regulator	-1.23656
XAC3457	leuD	isopropylmalate isomerase small subunit	-1.23616
XAC2152	XAC2152	hypothetical protein	-1.23085
XAC1978	flgJ	flagellar rod assembly protein/muramidase	-1.22983
XAC1021	XAC1021	hypothetical protein	-1.22258
XAC3458	leuC	isopropylmalate isomerase large subunit	-1.22192
XAC4271	XAC4271	hypothetical protein	-1.22108
XAC1951	fliI	flagellar protein	-1.21998
XAC1655	XAC1655	transcriptional regulator	-1.21745
XAC1287	galM	aldose 1-epimerase	-1.21607
XAC1107	XAC1107	integrase	-1.20738
XAC3715	XAC3715	hypothetical protein	-1.2043
XAC0495	XAC0495	two-component system regulatory protein	-1.2016
XAC2489	XAC2489	beta alanine--pyruvate transaminase	-1.19907
XAC2984	XAC2984	peptidase	-1.19692
XAC0129	aldA	chloroacetaldehyde dehydrogenase	-1.19303
XAC1344	XAC1344	hypothetical protein	-1.18617
XAC3887	ctaD	cytochrome C oxidase subunit I	-1.18567
XAC1983	flgE	flagellar hook protein FlgE	-1.18365
XAC2878	XAC2878	hypothetical protein	-1.18072
XAC0229	XAC0229	MFS transporter	-1.18039
XAC0112	XAC0112	hypothetical protein	-1.17865
XAC0360	glpD	glycerol-3-phosphate dehydrogenase	-1.17597
XAC0498	XAC0498	hypothetical protein	-1.17462
XAC3449	tar	chemotaxis protein	-1.17189
XAC3454	tdcB	threonine dehydratase	-1.17176
XAC0609	XAC0609	zinc protease	-1.16848
XAC1910	cirA	TonB-dependent receptor	-1.16818
XAC3514	XAC3514	serine protease	-1.16562
XAC0189	iorA	indolepyruvate ferredoxin oxidoreductase	-1.16498
XAC3459	XAC3459	LysR family transcriptional regulator	-1.16019
XAC1427	pru	protein U	-1.15627
XAC3888	ctaC	cytochrome C oxidase subunit II	-1.1515
XAC2192	XAC2192	two-component system sensor protein	-1.15009
XAC0226	ntrC	two-component system regulatory protein	-1.146
XAC1462	cynT	carbonic anhydrase	-1.14249
XAC0287	XAC0287	quinone oxidoreductase	-1.14143
XAC2764	XAC2764	hypothetical protein	-1.14101
XAC3609	uptA	fumarylacetoacetate hydrolase	-1.14004
XAC0312	XAC0312	LysR family transcriptional regulator	-1.13399
XAC1519	recN	recombination protein N	-1.12804
XAC3450	ggt	gamma-glutamyltranspeptidase	-1.12585
XAC1245	XAC1245	hypothetical protein	-1.12553
XAC0254	yjl094C	Na+/H+-exchanging protein	-1.12057
XAC2103	XAC2103	DNA recombinase	-1.11967
XAC3998	XAC3998	hypothetical protein	-1.11841
XAC0224	poxB	pyruvate dehydrogenase	-1.11813
XAC2503	fruA	PTS system fructose-specific transporter subunit IIBC	-1.11805
XAC1981	flgG	flagellar basal body rod protein FlgG	-1.11802
XAC1537	XAC1537	hypothetical protein	-1.11426
XAC0032	gltD	glutamate synthase subunit beta	-1.1113
XAC0033	gltB	glutamate synthase subunit alpha	-1.10934
XAC3313	susB	alpha-glucosidase	-1.10849
XAC3309	XAC3309	aminopeptidase	-1.1037
XAC0868	XAC0868	hypothetical protein	-1.10354
XAC3268	XAC3268	hypothetical protein	-1.10334
XAC4305	fusE	fusaric acid resistance protein	-1.10247
XAC4179	acs	acetyl-CoA synthetase	-1.10218
XAC1521	grpE	heat shock protein GrpE	-1.10131
XAC3239	pilB	pilus biogenesis protein	-1.10061
XAC3739	XAC3739	hypothetical protein	-1.09923
XAC2881	cstA	carbon starvation protein A	-1.09437
XAC0555	XAC0555	hypothetical protein	-1.0936
XAC3959	XAC3959	hypothetical protein	-1.09251
XAC3652	atpH	ATP synthase F0F1 subunit delta	-1.09184
XAC4342	yrbC	toluene tolerance protein	-1.09135
XAC3889	XAC3889	hypothetical protein	-1.08914
XAC2758	gltT	glutamate symporter	-1.08266
XAC1254	ileS	isoleucyl-tRNA synthetase	-1.07201
XAC0887	XAC0887	gluconolactonase	-1.07188
XAC2068	edd	phosphogluconate dehydratase	-1.06948
XAC1123	fabH	3-oxoacyl-ACP synthase	-1.06788
XAC3626	XAC3626	hypothetical protein	-1.06674
XAC2723	asd	aspartate-semialdehyde dehydrogenase	-1.06089
XAC1047	XAC1047	hypothetical protein	-1.04468
XAC2872	XAC2872	metallopeptidase	-1.04108
XAC3236	sucC	succinyl-CoA synthetase subunit beta	-1.02693
