# Supplementary material for: Comparative genomic and transcriptome analyses of pathotypes of Xanthomonas citri subsp. citri provide insights into mechanisms of bacterial virulence and host range
Source: BMC Genomics. 2013 Aug 14;14:551. doi: 10.1186/1471-2164-14-551 (PMC3751643; doi:10.1186/1471-2164-14-551)
Supplement: Additional file 13 — Shared differentially expressed genes between X. citri subsp. citri str. 306 (A) and X. citri subsp. citri str. Aw12879 (W) in both NB medium and XVM2. [file 1471-2164-14-551-S13.xlsx]

## Sheet: Sheet1
Additional file 13. Shared differentially expressed genes between X. citri subsp. citri str. 306 (A) and X. citri subsp. citri str. Aw12879 (W) in both NB medium and XVM2.
Note: cut-off value: │log2 fold change│> 1.585 (│fold change│ > 3), FDR < 0.05.
Locus tag of only XccA is used for ease of comparison.
	Gene Name	Product	Log2 Fold Change WNB/ANB	Log2 Fold Change WXVM/ AXVM
Locus tag
Overexpressed Genes
XAC4248	gnl	gluconolactonase	10.5068	3.87777
XAC3474	cit1	citrate carrier protein	2.51471	1.73849
XAC3445	XAC3445	transcriptional regulator	2.49931	1.7917
XAC3475	XAC3475	hypothetical protein	2.48547	1.82848
XAC0338	XAC0338	hypothetical protein	2.27694	1.15466
XAC1338	XAC1338	oxidoreductase	2.17477	1.52637
XAC3712	XAC3712	metallopeptidase	1.9875	1.81512
XAC0999	cirA	colicin I receptor	1.92757	1.76656
XAC3229	orfT	cointegrate resolution protein T	1.9206	1.53266
XAC2520	XAC2520	TonB-dependent receptor	1.80398	1.79888
XAC2538	XAC2538	hypothetical protein	1.75328	2.09329
XAC2860	XAC2860	hypothetical protein	1.73979	2.03865
XAC3444	btuB	TonB-dependent receptor	1.73774	2.62696
XAC1574	pstB	phosphate transporter ATP-binding protein	1.6931	1.16843
XAC2763	XAC2763	extracellular protease	1.57265	1.09787
XAC1266	hrpXct	HrpX protein	1.56827	1.28273
XAC1164	XAC1164	hypothetical protein	1.51586	1.37434
XAC2604	XAC2604	ISxac4 transposase	1.49617	1.95537
XAC3028	XAC3028	histidine kinase-response regulator hybrid protein	1.49594	1.59405
XAC2141	lytT	two-component system regulatory protein	1.48742	1.44212
XAC3490	XAC3490	amylosucrase or alpha amylase	1.47448	1.15999
XAC1137	prpB	2-methylisocitrate lyase	1.45528	1.31929
XAC2423	XAC2423	IS1478 transposase	1.3897	1.56913
XAC3473	XAC3473	sensor histidine kinase	1.36691	1.56311
XAC3704	XAC3704	DNA polymerase-like protein	1.35335	1.30056
XAC3381	pilQ	fimbrial assembly protein	1.30821	1.17424
XAC2537	XAC2537	peptidase	1.30634	1.29638
XAC1068	stf	phage-related tail protein	1.29287	1.54788
XAC0970	tuf	elongation factor Tu	1.2419	1.24922
XAC1265	hrpG	HrpG protein	1.19459	1.37101
XAC2949	XAC2949	calcium-binding protein	1.19213	1.18298
XAC2312	XAC2312	hypothetical protein	1.18549	1.16655
XAC3166	bfeA	ferric enterobactin receptor	1.1843	1.33983
XAC3433	XAC3433	hypothetical protein	1.17701	1.23616
XAC2589	pheT	phenylalanyl-tRNA synthetase subunit beta	1.17174	1.30097
XAC2341	gaa	glutaryl-7-ACA acylase	1.17094	1.27429
XAC3909	dpm1	dolichol-phosphate mannosyltransferase	1.15561	1.23655
XAC0025	XAC0025	hypothetical protein	1.15163	1.15895
XAC3505	rhgB	rhamnogalacturonase B	1.15136	1.30072
XAC3923	speA	arginine decarboxylase	1.14911	1.22825
XAC3476	ybhD	transcriptional regulator	1.14537	1.16614
XAC2531	btuB	TonB-dependent receptor	1.13855	1.52989
XAC2824	XAC2824	phosphodiesterase-nucleotide pyrophosphatase	1.13112	1.20112
XAC3851	XAC3851	hypothetical protein	1.13018	1.06181
XAC2530	XAC2530	hypothetical protein	1.12769	1.05966
XAC2019	XAC2019	hypothetical protein	1.12441	1.14724
XAC3850	acrA	acriflavin resistance protein	1.12189	1.19521
XAC3465	htrB	lipid A biosynthesis lauroyl acyltransferase	1.11671	1.20236
XAC0969	fusA	elongation factor G	1.10928	1.16212
XAC3463	tolC	TolC protein	1.10591	1.09204
XAC2717	trpB	tryptophan synthase subunit beta	1.10273	1.0727
XAC3869	bglX	beta-glucosidase	1.10151	1.15708
XAC0731	XAC0731	hypothetical protein	1.09989	1.10956
XAC1713	XAC1713	carboxypeptidase-like protein	1.09542	1.27403
XAC3487	cebR	transcriptional regulator	1.09378	1.1397
XAC2908	murD	UDP-N-acetylmuramoyl-L-alanyl-D-glutamate synthetase	1.09291	1.16247
XAC2999	XAC2999	peptidase	1.0921	1.12499
XAC1716	pyrG	CTP synthetase	1.08983	1.09781
XAC2020	XAC2020	hypothetical protein	1.08903	1.12763
XAC2345	argH	argininosuccinate lyase	1.08903	1.2168
XAC3326	acrF	acriflavin resistance protein	1.08606	1.14569
XAC4299	XAC4299	hypothetical protein	1.08569	1.18633
XAC2745	XAC2745	metallopeptidase	1.08291	1.14754
XAC4022	phoQ	two-component system sensor protein	1.08146	1.14298
XAC3352	gapA	glyceraldehyde-3-phosphate dehydrogenase	1.08013	1.05374
XAC2691	nuoN	NADH dehydrogenase subunit N	1.07829	1.16383
XAC2713	XAC2713	oxidoreductase	1.0778	1.14682
XAC1262	XAC1262	hypothetical protein	1.07765	1.13256
XAC1282	XAC1282	two-component system sensor protein	1.07662	1.21103
XAC0944	prfA	peptide chain release factor 1	1.07247	1.13912
XAC2980	mgtE	Mg++ transporter	1.0703	1.09808
XAC4004	XAC4004	peptidase	1.06919	1.11541
XAC2909	XAC2909	hypothetical protein	1.06747	1.14471
XAC4023	phoP	two-component system regulatory protein	1.06644	1.04706
XAC3671	XAC3671	nucleotide-binding protein	1.06558	1.12989
XAC3145	tolQ	TolQ protein	1.06519	1.07378
XAC2053	tex	transcription-like protein	1.06335	1.06369
XAC1428	map	methionine aminopeptidase	1.06164	1.10138
XAC3110	XAC3110	glycosyltransferase	1.0539	1.14479
XAC0382	aspH	aspartyl-asparaginyl beta-hydroxylase	1.05385	1.22048
XAC3141	ompP6	outer membrane protein P6	1.05357	1.07484
XAC2692	nuoM	NADH dehydrogenase subunit M	1.0534	1.17171
XAC2683	pnp	polynucleotide phosphorylase	1.05322	1.15414
XAC2698	nuoG	NADH dehydrogenase subunit G	1.05135	1.09378
XAC2701	nuoD	NADH dehydrogenase subunit D	1.04909	1.09647
XAC2700	nuoE	NADH dehydrogenase subunit E	1.04717	1.1251
XAC3393	spoT	pentaphosphate guanosine-3'-pyrophosphohydrolase	1.04097	1.09311
Underexpressed Genes
XAC1492	XAC1492	hypothetical protein	-10.2168	-2.63453
XAC3594	XAC3594	hypothetical protein	-7.37627	-3.56668
XAC3593	XAC3593	NAD dependent epimerase/dehydratase/dehydrogenase	-6.33208	-3.0882
XAC3291	XAC3291	hypothetical protein	-3.92205	-2.18129
XAC1507	mobL	plasmid mobilization protein	-3.28141	-2.10989
XAC0048	XAC0048	hypothetical protein	-3.03167	-1.56206
XAC3273	XAC3273	histidine kinase-response regulator hybrid protein	-2.65789	-1.69916
XAC2636	XAC2636	hypothetical protein	-2.45239	-2.84326
XAC3323	XAC3323	hypothetical protein	-2.23523	-1.77428
XAC0029	egl	cellulase	-2.13986	-1.93293
XAC0028	egl	cellulase	-2.12774	-1.49086
XAC0094	XAC0094	hypothetical protein	-1.967	-1.59112
XAC0210	sodC2	superoxide dismutase	-1.91564	-2.03503
XAC0201	adh	alcohol dehydrogenase	-1.80225	-2.38774
XAC2597	suc1	transporter	-1.61319	-1.26376
XAC0051	asnB	asparagine synthase	-1.56968	-1.3941
XAC2600	btuB	TonB-dependent receptor	-1.52211	-1.34183
XAC0235	dhaA	haloalkane dehalogenase	-1.48369	-1.33434
XAC3364	XAC3364	hypothetical protein	-1.47007	-1.51893
XAC2598	XAC2598	hypothetical protein	-1.46878	-1.5407
XAC0957	tuf	elongation factor Tu	-1.37688	-1.41571
XAC0540	XAC0540	ribonuclease	-1.37294	-1.91134
XAC3300	estA	esterase	-1.35141	-1.35462
XAC2596	cgt	cyclomaltodextrin glucanotransferase	-1.3447	-1.3567
XAC1034	XAC1034	peptidyl-Asp metalloendopeptidase	-1.33483	-1.46483
XAC0422	XAC0422	ABC transporter substrate-binding protein	-1.27661	-1.19927
XAC3739	XAC3739	hypothetical protein	-1.26355	-1.09923
XAC0612	engXCA	cellulase	-1.19584	-1.37753
XAC2103	XAC2103	DNA recombinase	-1.17063	-1.11967
XAC1321	mucD	periplasmic protease	-1.16508	-1.27471
XAC1521	grpE	heat shock protein GrpE	-1.16128	-1.10131
XAC0465	XAC0465	metalloproteinase	-1.15921	-1.38213
XAC0189	iorA	indolepyruvate ferredoxin oxidoreductase	-1.13947	-1.16498
XAC0224	poxB	pyruvate dehydrogenase	-1.13561	-1.11813
XAC3458	leuC	isopropylmalate isomerase large subunit	-1.12231	-1.22192
XAC0495	XAC0495	two-component system regulatory protein	-1.11841	-1.2016
XAC2151	yapH	YapH protein	-1.1133	-1.80084
XAC2992	XAC2992	endoproteinase ArgC	-1.10223	-1.32122
XAC0122	tldD	TldD protein	-1.10118	-1.30636
